# Supplementary material for: Prediction of Mental Health in Medical Workers During COVID-19 Based on Machine Learning
Source: Front Public Health. 2021 Sep 7;9:697850. doi: 10.3389/fpubh.2021.697850 (PMC8452905; doi:10.3389/fpubh.2021.697850)
Supplement: Supplementary file 1 [file Data_Sheet_1.ZIP]

Archive with 3 entries (2 files):
- Research data/Research data.csv
- Research data/The description of variables.pdf
- Research data/
