# Supplementary material for: Prediction of Mental Health in Medical Workers During COVID-19 Based on Machine Learning
Source: Front Public Health. 2021 Sep 7;9:697850. doi: 10.3389/fpubh.2021.697850 (PMC8452905; doi:10.3389/fpubh.2021.697850)
Supplement: Supplementary file 1 [file Data_Sheet_1.ZIP › Research data/Research data.csv]

Number	Age	Sex	The only child	Place of residence	Town or country	Education	Occupation	Post	Working years	Marital status	Have minor children or not	Whether the minor child is an only child	Primary caregiver for children	Primary caregiver for elderly parents	Work units nature	Title	Employment type	Monthly income	Annual family income	Changes in work intensity	Working hours per week	Usual sleep time	Resting place	Have COVID-19 patients or not in the workplace	In close contact with COVID-19 patients in the workplace	Have COVID-19 patients or not in the living place	The work unit is a designated treatment point or not	Satisfaction level with the protective measures	Psychological training	Chronic disease	Current job is supported by family	Frequency of exercise	1	2	3	4	5	6	7	8	9	10	11	12	13	14	15	16	17
1	18	2	2	11	1	2	4	1	1	1	2	2	5	2	1	1	1	2	2	1	5	2	1	2	2	2	1	2	3	1	1	1	2	1	1	1	1	1	1	2	2	2	1	1	1	2	1	1	2
2	18	2	1	13	1	2	4	2	1	1	2	2	5	2	2	1	2	2	2	1	4	2	1	2	2	2	2	1	3	1	1	3	1	1	1	1	1	1	1	1	2	1	1	1	1	1	1	1	1
3	19	2	1	4	1	2	6	2	1	1	2	2	5	1	4	5	2	1	2	1	5	2	1	1	2	2	2	1	2	1	1	1	4	5	4	1	5	4	3	3	3	2	5	2	1	5	2	3	2
4	19	2	2	3	1	2	4	2	1	1	2	2	5	2	3	1	2	2	2	1	3	4	1	2	2	2	2	1	2	1	1	1	1	1	1	1	1	1	1	1	1	1	1	1	1	1	1	1	1
5	19	2	2	13	2	2	4	2	1	1	2	2	5	1	3	1	1	2	3	1	5	1	2	2	2	2	1	1	2	1	1	1	5	4	4	2	4	4	2	1	4	4	4	3	4	4	3	3	3
6	19	1	2	1	2	3	6	2	1	1	2	2	5	2	2	5	2	1	1	1	4	1	1	2	2	2	1	1	1	1	1	3	1	1	1	1	1	1	1	1	1	1	1	1	1	1	1	1	1
7	19	2	2	8	1	3	4	2	1	1	2	2	5	2	3	1	2	2	2	1	3	3	2	2	2	2	2	2	2	1	1	2	1	1	1	1	1	1	1	1	1	1	1	1	1	1	1	1	1
8	19	2	1	3	1	2	4	2	1	1	2	2	5	2	2	1	1	2	1	1	5	2	1	2	2	2	2	1	1	1	1	2	1	1	1	1	1	1	1	1	1	1	1	1	1	1	1	1	1
9	19	2	1	14	1	2	4	2	1	1	2	2	5	2	1	1	1	2	4	1	5	1	1	2	1	2	1	4	2	1	2	1	2	1	1	1	1	2	1	1	2	1	2	1	1	2	1	1	1
10	19	2	1	8	1	3	4	1	1	1	2	2	5	2	3	1	2	2	2	1	4	4	1	2	2	1	2	2	3	1	2	2	2	1	1	2	1	1	2	1	2	1	1	2	1	2	1	1	1
11	19	2	2	15	1	3	4	2	1	1	2	2	5	2	1	1	1	1	1	1	3	3	1	2	2	2	2	2	1	2	1	2	3	1	1	4	1	1	1	1	4	2	4	1	2	2	1	1	1
12	19	2	1	15	1	3	6	2	1	1	2	2	5	2	2	5	1	1	3	1	5	4	1	2	2	2	2	1	1	1	1	1	1	1	1	1	1	1	1	1	2	2	1	1	1	1	1	1	1
13	19	2	2	8	1	2	4	2	1	1	2	2	5	2	2	5	3	2	1	1	3	1	1	2	2	2	2	1	1	2	1	1	1	1	1	1	1	2	1	1	1	1	1	1	1	1	1	1	1
14	20	2	1	3	1	2	4	1	1	1	2	2	5	2	1	1	2	2	1	1	1	2	1	2	1	1	2	2	2	1	1	2	3	3	1	1	1	2	2	3	4	2	2	1	2	2	1	1	1
15	20	2	1	8	1	3	6	2	1	1	2	2	5	2	2	1	1	2	6	1	5	2	1	2	2	2	2	2	3	1	2	2	1	1	2	1	2	2	1	2	2	1	2	1	1	2	1	1	1
16	20	2	1	14	1	2	6	2	1	1	2	2	5	2	1	5	2	2	1	1	3	3	1	2	2	2	2	1	3	1	1	2	1	1	1	1	1	1	1	1	1	1	1	1	1	1	1	1	1
17	20	2	1	2	1	4	6	2	1	1	2	2	5	2	4	5	1	2	3	1	5	3	1	2	2	2	2	1	3	1	1	3	1	1	1	1	1	1	1	1	1	1	1	1	1	1	1	1	1
18	20	1	2	11	1	3	6	2	1	1	2	2	5	2	2	5	1	1	2	1	5	3	1	2	2	2	2	1	1	1	1	1	1	1	1	1	1	1	1	1	1	1	1	1	1	1	1	1	1
19	20	2	2	8	1	3	4	2	1	1	2	2	5	2	4	1	1	2	1	1	5	3	1	2	1	2	2	2	3	1	2	2	1	1	1	1	1	1	1	1	2	1	1	1	1	1	1	1	1
20	20	2	1	2	2	2	5	2	1	1	2	2	5	1	3	1	2	2	1	2	4	3	2	2	2	2	1	1	1	1	1	2	1	1	1	1	1	1	1	1	1	1	1	1	1	1	1	1	1
21	20	2	1	15	1	2	4	2	1	1	2	2	5	1	4	2	2	1	2	1	3	4	1	2	2	2	1	2	3	1	1	3	1	1	1	1	1	1	1	1	3	1	2	1	1	1	1	1	1
22	20	2	1	2	1	2	4	1	1	1	2	2	5	2	3	1	1	1	1	1	4	2	1	1	2	2	2	1	2	1	1	2	1	1	1	1	1	1	1	1	1	1	1	1	1	1	1	1	1
23	20	2	2	12	2	1	6	2	1	1	2	2	5	1	4	5	1	1	2	1	5	3	1	2	2	2	2	1	1	1	1	2	1	1	1	1	1	1	1	1	1	1	1	1	1	1	1	1	1
24	21	2	2	1	1	3	4	2	1	1	2	2	5	2	3	1	1	2	1	1	5	2	1	2	1	2	2	3	3	1	1	3	2	2	3	2	2	3	3	2	3	2	3	2	2	3	3	1	1
25	21	2	1	5	1	4	6	2	1	1	2	2	5	2	2	5	1	2	2	1	5	2	1	2	2	2	2	1	2	1	2	2	1	1	1	1	1	1	1	1	1	1	1	1	1	1	1	1	1
26	21	2	2	6	1	3	6	2	1	1	2	2	5	2	2	5	1	2	1	1	5	2	1	2	2	2	2	2	3	1	2	3	1	1	1	1	1	1	1	1	2	2	2	1	3	1	1	1	1
27	21	2	2	9	1	3	4	1	1	1	2	2	5	2	2	1	2	2	1	1	5	2	1	2	1	2	2	3	3	1	2	1	3	2	2	3	2	2	1	1	3	1	4	2	2	3	1	1	1
28	21	2	2	12	1	3	4	2	1	1	2	2	5	2	3	1	1	1	2	1	4	3	1	2	2	2	2	1	3	1	2	1	3	2	2	1	1	2	1	1	3	1	1	1	1	1	1	1	1
29	21	2	1	4	1	3	4	2	1	1	2	2	5	2	4	1	2	2	2	2	3	2	1	2	2	2	2	1	3	1	1	2	1	1	1	1	1	1	1	1	2	1	1	1	1	1	1	1	1
30	21	2	1	3	1	3	5	2	1	1	2	2	5	2	4	5	2	2	2	1	5	3	1	2	1	2	2	3	3	1	1	2	3	3	3	2	2	3	3	2	3	3	3	3	3	3	1	1	2
31	21	2	1	14	1	4	4	2	1	1	2	2	5	2	1	1	1	2	2	1	5	2	1	2	2	2	2	2	2	1	1	1	1	1	1	1	1	1	1	1	1	1	1	1	1	1	1	1	1
32	21	2	1	8	1	3	4	2	1	1	2	2	5	2	1	1	1	2	1	1	5	2	1	1	1	2	2	1	3	1	1	2	1	1	1	1	1	1	1	1	1	1	1	1	1	1	1	1	1
33	21	2	1	1	1	3	4	2	1	1	2	1	5	1	1	1	2	2	1	1	4	3	1	2	2	2	2	1	3	1	1	1	2	2	2	2	1	1	1	1	2	2	2	1	3	3	1	1	1
34	21	2	1	8	1	3	4	1	1	1	2	2	5	2	2	1	2	2	1	1	4	2	1	2	2	2	2	2	2	1	1	1	1	1	1	1	1	1	1	1	1	1	1	1	1	1	1	1	1
35	21	2	1	5	1	3	3	2	1	1	2	2	5	1	4	5	1	2	2	2	3	1	1	2	2	2	2	2	3	1	1	3	2	2	2	2	2	2	2	2	2	2	2	2	2	2	2	2	2
36	21	2	1	3	1	3	4	2	1	1	2	2	5	2	4	1	1	1	3	1	3	2	1	2	2	2	2	3	3	1	1	2	2	2	1	1	1	1	1	1	2	2	2	2	1	1	1	1	2
37	21	1	2	11	1	2	6	2	1	2	1	1	1	1	2	5	3	2	1	2	4	3	1	2	2	2	2	3	3	1	1	2	1	1	1	1	1	1	1	1	1	1	1	1	1	1	1	1	1
38	21	2	2	5	1	1	6	2	1	1	2	2	5	1	2	1	2	2	2	1	3	2	1	2	2	2	2	2	2	1	1	2	1	1	1	1	1	1	1	1	2	2	2	1	1	1	1	1	1
39	22	2	1	1	1	3	4	2	1	1	2	2	5	2	1	1	2	1	1	1	5	2	1	2	1	2	2	1	2	1	1	2	3	2	1	2	1	2	1	2	2	2	2	2	2	2	1	1	2
40	22	2	2	5	1	3	4	2	1	1	2	2	5	2	2	5	2	2	2	1	4	3	2	2	2	2	2	1	2	1	1	2	1	1	1	1	1	1	1	1	1	1	1	1	1	1	1	1	1
41	22	2	1	2	1	4	5	2	1	1	2	2	5	2	2	5	2	2	2	1	5	2	2	2	1	1	2	1	1	1	1	2	1	1	1	1	1	1	1	1	1	1	1	1	1	1	1	1	1
42	22	2	1	5	1	4	3	2	1	1	2	2	5	2	4	5	2	2	1	1	5	1	2	2	2	2	2	3	3	1	1	2	1	1	1	1	1	1	1	1	1	1	1	1	1	1	1	1	1
43	22	2	1	14	1	4	6	2	1	1	2	2	5	1	4	5	1	2	1	1	4	2	1	2	2	2	2	3	3	1	2	2	1	1	1	1	1	1	1	1	1	1	1	1	1	1	1	1	1
44	22	2	2	5	1	3	5	2	1	1	2	2	5	2	4	5	2	2	1	2	1	3	1	2	2	2	2	2	1	1	1	2	1	1	1	1	1	1	1	1	1	1	1	1	1	1	1	1	1
45	22	1	2	14	2	3	4	1	1	1	2	2	5	2	4	1	1	2	2	1	5	1	2	1	1	2	2	2	2	1	2	3	2	3	4	1	2	1	1	2	4	1	2	1	1	3	1	1	2
46	22	2	2	5	2	3	5	2	1	1	2	2	5	2	2	5	1	2	2	2	3	4	3	2	2	2	2	1	2	1	1	2	1	1	1	1	1	1	1	1	1	1	1	1	1	1	1	1	1
47	22	2	1	11	1	2	4	2	1	1	2	2	5	2	2	1	1	2	1	2	5	2	2	2	2	2	1	2	3	1	1	1	1	1	1	1	2	1	1	1	3	2	2	1	1	1	1	1	1
48	22	2	1	15	1	3	4	2	1	1	2	2	5	2	3	1	2	1	1	1	3	3	1	2	2	2	2	1	2	1	2	2	1	1	1	1	1	1	1	1	1	1	1	1	1	1	1	1	1
49	22	2	2	13	1	2	4	2	1	1	2	2	5	2	2	1	2	2	2	1	1	3	1	2	2	2	2	1	2	1	1	2	1	1	1	1	1	1	1	1	1	1	1	1	1	2	1	1	1
50	22	1	1	2	1	3	6	1	1	1	2	2	5	1	2	5	1	1	1	1	4	2	1	2	2	2	2	3	3	1	2	3	1	1	1	1	1	1	1	1	2	1	1	1	1	1	1	1	1
51	22	1	1	11	1	3	5	1	1	1	2	2	5	2	2	1	2	2	2	1	5	3	1	2	2	2	1	2	1	1	1	1	1	1	1	1	1	1	1	1	1	1	1	1	1	1	1	1	1
52	22	2	1	2	1	4	5	2	1	1	2	2	5	2	2	5	2	2	1	1	5	2	3	2	2	2	2	2	2	1	1	3	1	3	2	1	1	1	1	1	2	2	2	1	1	2	1	1	1
53	22	2	2	9	1	4	4	2	1	1	2	2	5	2	4	1	1	2	1	1	5	2	1	2	2	2	2	2	2	1	1	2	2	1	1	1	1	1	1	1	1	1	1	1	1	1	1	1	1
54	22	2	1	14	2	3	4	1	1	1	2	2	5	2	3	1	1	2	1	1	5	2	3	2	2	2	2	1	1	1	1	1	1	1	1	1	1	1	1	1	2	1	2	1	1	1	2	1	1
55	22	2	1	15	1	4	6	2	1	1	2	2	5	2	2	5	1	1	2	2	3	3	1	2	2	2	2	2	3	1	1	3	1	1	1	1	1	1	1	1	1	1	1	1	1	1	1	1	1
56	22	2	2	1	1	3	6	2	1	1	2	2	5	2	4	5	2	2	1	1	5	1	1	2	2	2	2	1	2	1	1	1	1	1	1	1	1	1	1	1	1	1	1	1	1	2	1	1	1
57	22	1	2	3	1	3	4	1	1	1	2	2	5	2	4	5	1	1	1	1	5	2	3	1	1	1	1	1	3	1	1	3	3	2	3	3	4	1	1	1	3	1	2	1	1	2	1	1	1
58	22	2	2	1	1	3	4	2	1	1	2	2	5	2	1	1	1	1	1	2	1	3	1	2	2	2	2	2	2	1	2	2	2	1	1	1	1	1	1	1	1	1	1	1	1	1	1	1	1
59	22	2	2	2	1	3	4	2	1	1	2	2	5	2	2	1	1	1	1	1	5	3	1	2	2	2	2	3	2	1	1	2	1	1	1	1	1	1	1	1	1	1	1	1	1	1	1	1	1
60	22	1	1	1	1	3	2	1	1	1	2	1	1	2	2	5	2	2	2	1	3	2	1	1	1	2	2	2	3	1	1	1	2	2	1	1	2	1	1	1	1	1	1	1	1	1	1	1	1
61	22	2	1	12	1	3	6	2	1	1	2	2	5	2	2	5	1	1	2	1	4	2	1	2	2	2	2	2	3	1	1	2	1	1	1	1	1	1	1	1	1	1	1	1	1	1	1	1	1
62	22	2	2	9	1	4	4	2	1	1	2	2	5	2	4	1	2	2	2	1	5	3	1	2	2	2	2	1	3	1	1	1	1	1	1	1	1	1	1	1	1	1	1	1	1	1	1	1	1
63	23	2	1	3	1	3	4	2	1	1	2	2	5	2	2	5	1	1	1	1	3	3	1	2	2	2	2	1	1	1	1	1	1	1	1	2	1	1	1	2	2	3	2	1	1	1	1	1	1
64	23	2	2	4	1	3	4	1	1	1	2	2	5	2	4	5	2	2	1	1	5	1	3	2	2	2	2	2	3	1	2	3	2	1	1	1	1	1	1	1	2	1	1	1	1	1	1	1	1
65	23	2	1	14	1	3	3	2	1	1	2	2	5	2	4	5	2	1	1	1	2	2	2	2	2	2	1	1	2	1	2	2	1	1	1	1	1	1	1	1	1	1	1	1	1	1	1	1	1
66	23	2	1	3	1	3	4	2	1	1	2	2	5	2	3	1	2	2	1	1	4	3	1	2	2	2	2	1	2	1	1	2	1	3	1	1	1	1	1	1	2	2	1	1	1	1	1	1	1
67	23	1	1	4	1	3	4	2	1	1	2	2	5	2	2	5	2	2	1	1	3	2	3	2	2	2	2	3	3	1	2	3	1	1	1	1	1	1	1	1	3	1	2	1	1	3	1	1	1
68	23	1	1	4	1	3	4	1	1	1	2	2	5	1	2	5	2	2	2	1	4	3	1	2	2	2	2	1	2	1	1	2	1	1	1	1	1	1	1	1	1	1	1	1	1	1	1	1	1
69	23	1	1	1	1	4	3	1	1	1	2	2	5	1	2	5	2	2	1	1	4	2	2	1	1	1	2	2	3	1	1	2	1	2	2	1	1	1	1	1	2	2	1	2	1	1	1	1	1
70	23	2	1	4	1	3	5	1	1	1	2	2	5	2	1	1	2	2	6	1	3	3	1	2	2	2	1	2	3	1	1	3	2	1	1	1	1	1	1	1	1	1	1	1	1	1	1	1	1
71	23	2	1	1	1	4	1	2	1	1	2	1	5	2	2	1	3	2	1	1	4	1	1	2	2	2	2	1	1	1	1	3	1	1	3	1	1	1	1	1	1	1	1	1	1	1	1	1	1
72	23	2	2	5	1	4	3	2	1	1	2	2	5	2	2	5	2	2	1	1	5	1	1	2	2	1	2	2	3	1	2	3	1	3	3	1	1	2	2	2	5	3	5	2	2	4	1	1	1
73	23	2	2	5	1	3	4	2	1	1	2	2	5	2	2	1	2	1	1	1	5	1	1	2	2	1	2	2	3	1	1	3	4	4	2	2	1	1	1	1	5	2	5	1	1	4	1	1	1
74	23	2	2	9	1	3	4	2	1	1	2	2	5	2	4	1	2	2	1	1	4	1	1	2	2	2	2	2	3	1	1	2	2	2	2	2	1	2	1	1	2	2	2	1	1	1	1	1	2
75	23	2	1	3	1	1	5	1	1	1	2	1	5	1	3	1	3	2	1	1	3	2	1	2	2	2	2	1	3	1	1	2	1	2	1	1	1	1	1	1	3	1	2	1	1	1	1	1	1
76	23	2	1	2	1	3	4	2	1	1	2	2	5	2	1	1	3	2	2	2	5	3	1	2	2	2	2	1	3	1	1	1	2	1	1	1	1	1	1	1	3	2	1	2	1	1	1	1	1
77	23	2	2	4	1	3	4	1	1	1	2	2	5	1	3	1	2	1	1	1	5	1	1	2	1	2	2	1	2	1	1	1	2	2	2	2	1	1	1	1	1	1	1	1	1	1	1	1	1
78	23	2	2	3	1	3	6	2	1	1	2	2	5	2	2	5	2	2	3	2	3	4	1	2	2	2	2	2	3	1	1	2	1	1	1	1	1	1	1	1	2	2	1	1	1	1	1	1	1
79	23	2	1	3	2	3	4	1	1	1	2	2	5	1	3	1	2	1	1	1	3	2	1	1	1	2	1	2	2	1	1	3	2	2	2	1	1	1	1	1	2	1	2	1	1	1	1	1	1
80	23	2	2	7	2	3	4	1	1	1	2	2	5	2	2	1	2	1	1	1	5	2	3	2	2	2	2	3	3	1	2	2	1	4	4	2	2	2	2	2	5	3	2	2	2	3	1	1	2
81	24	2	2	8	1	4	2	1	1	1	2	2	5	2	1	5	1	3	2	1	5	3	2	1	1	1	2	1	3	1	1	1	1	3	1	1	5	2	2	1	4	1	3	1	1	1	1	1	1
82	24	2	1	1	1	3	4	1	1	1	2	2	5	1	1	5	1	2	1	1	4	2	1	2	1	2	1	1	3	1	2	2	1	1	1	1	1	1	1	1	1	1	1	1	1	1	1	1	1
83	24	2	2	5	2	3	3	2	1	2	2	2	5	2	2	5	2	2	1	1	3	2	1	2	2	2	2	1	1	1	1	2	1	1	1	1	2	1	1	1	2	2	2	1	1	1	1	1	1
84	24	2	2	9	1	4	2	1	1	1	2	2	5	1	2	1	1	2	1	1	1	1	1	2	2	2	2	3	2	1	1	1	1	1	1	1	1	1	1	1	1	1	1	1	1	1	1	1	1
85	24	2	1	9	1	4	4	2	1	1	2	2	5	2	1	1	1	1	1	1	3	1	1	2	2	2	2	3	3	1	2	3	1	2	1	1	1	1	1	1	5	1	1	1	1	1	1	1	1
86	24	2	2	11	1	2	6	2	1	2	2	2	5	2	2	5	1	2	2	2	5	3	1	2	2	2	2	2	3	1	1	2	2	4	3	1	2	1	1	1	4	1	5	1	1	3	1	1	1
87	24	2	1	3	1	3	4	2	1	1	2	2	5	2	4	1	2	2	2	2	3	2	1	2	2	2	2	1	3	1	1	2	2	2	1	1	1	1	1	1	2	1	1	1	1	1	1	1	1
88	24	2	1	6	1	4	6	2	1	1	2	2	5	2	4	5	2	2	3	1	4	2	1	2	2	2	2	3	2	1	2	2	4	4	2	3	1	1	1	1	2	2	2	1	1	1	1	1	1
89	24	2	2	1	1	4	6	2	1	1	2	2	5	2	2	5	1	1	3	1	3	2	1	2	2	2	2	1	3	1	1	2	1	1	1	1	1	1	1	1	1	1	1	1	1	1	1	1	1
90	24	2	1	2	1	4	1	2	1	1	2	2	5	2	1	5	3	2	1	1	4	2	1	2	1	2	2	1	2	1	1	3	4	4	3	1	4	1	3	1	3	3	3	2	3	4	1	1	1
91	24	2	1	1	2	2	6	2	1	1	2	2	5	2	1	1	1	1	2	1	4	4	1	2	2	2	2	1	2	1	2	2	1	1	1	1	1	1	1	1	1	1	1	1	1	1	1	1	1
92	24	2	1	13	1	4	4	1	1	1	2	2	5	1	4	1	3	2	1	1	5	1	2	2	1	2	2	2	3	1	3	3	3	3	2	2	3	2	1	1	3	1	1	1	1	1	1	1	1
93	24	2	2	4	1	4	1	2	1	1	2	2	5	1	4	5	2	2	2	1	3	3	1	2	2	2	2	2	3	1	2	2	1	2	1	1	3	1	2	1	2	2	2	1	2	2	1	1	1
94	24	1	1	8	1	4	3	1	1	1	2	2	5	2	2	1	3	2	2	1	5	1	3	2	1	1	2	2	3	1	1	3	1	1	1	1	1	1	1	1	1	1	1	1	1	2	1	1	1
95	24	2	2	10	2	3	5	2	1	1	2	2	5	2	2	5	1	1	3	2	3	4	1	2	2	2	2	2	3	1	1	2	3	2	2	2	1	1	1	1	3	3	5	1	1	2	1	1	1
96	24	1	1	13	1	3	6	1	1	1	2	2	5	1	2	5	1	2	5	1	5	3	1	2	2	2	2	3	2	1	2	2	1	1	2	1	2	1	1	1	2	2	1	1	1	2	1	1	1
97	24	2	1	3	1	4	4	1	1	1	2	2	5	2	2	1	1	1	1	1	1	3	1	2	2	2	2	1	2	1	1	1	1	2	1	1	1	2	1	1	2	2	1	1	1	2	1	1	1
98	24	1	1	4	1	4	3	1	1	1	2	2	5	2	3	1	2	1	6	1	5	2	1	2	2	2	2	1	2	1	1	3	1	1	1	1	1	1	1	1	1	1	1	1	1	1	1	1	1
99	24	2	2	1	1	4	5	2	1	1	2	2	5	2	2	5	2	2	1	1	4	3	1	2	2	2	2	3	3	1	2	2	1	3	2	1	1	1	1	2	4	1	2	1	1	2	1	1	1
100	24	1	1	15	2	2	6	2	1	2	2	2	5	2	4	5	1	2	1	1	4	3	1	2	2	2	1	1	1	1	1	2	1	1	1	1	1	1	1	1	1	1	1	1	1	1	1	1	1
101	25	2	1	9	1	4	2	1	1	2	1	1	3	2	1	1	1	2	2	1	2	2	2	2	2	2	2	1	3	1	2	2	1	1	1	1	1	1	1	1	1	1	1	1	1	1	1	1	1
102	25	2	1	4	2	4	3	2	1	1	2	2	5	2	2	5	2	2	1	1	3	3	1	2	1	2	2	1	2	1	1	2	1	1	1	1	1	1	1	1	2	2	1	1	1	1	1	1	1
103	25	2	2	2	1	4	4	1	1	2	2	2	5	2	4	1	1	1	3	1	3	3	1	2	2	2	2	3	3	1	1	3	2	1	1	1	1	1	1	1	2	1	1	1	1	2	1	1	1
104	25	2	2	9	1	3	4	1	1	2	1	1	3	2	2	1	2	1	1	1	4	3	1	2	2	2	2	1	2	1	1	2	5	3	2	1	1	3	2	2	4	3	3	1	2	2	1	1	1
105	25	2	2	11	1	2	6	1	1	2	1	1	1	1	2	1	1	1	2	1	4	1	1	2	2	2	2	2	3	1	1	1	2	4	3	2	2	2	1	2	5	2	4	1	2	2	1	1	1
106	25	2	1	3	1	4	4	2	1	1	2	2	5	2	1	1	2	2	2	1	3	2	1	2	1	2	2	2	2	1	1	3	1	2	1	1	1	1	1	1	2	2	2	1	1	2	1	1	1
107	25	2	2	2	1	4	4	1	1	1	2	2	5	2	2	1	2	2	2	1	5	4	1	2	2	2	2	1	1	1	1	2	1	1	1	1	1	1	1	1	1	1	1	1	1	1	1	1	1
108	25	2	2	1	1	2	4	2	1	1	2	2	5	2	2	1	2	1	1	1	5	2	1	1	1	1	2	1	2	1	1	2	3	1	1	2	1	1	1	1	3	2	3	1	1	2	1	1	1
109	25	1	1	14	1	2	6	2	1	1	2	2	5	2	2	5	3	2	2	1	5	2	3	2	2	2	2	1	3	1	1	2	1	1	1	1	1	1	1	1	2	2	1	1	1	1	1	1	1
110	25	2	2	15	2	1	6	1	1	2	1	1	1	2	2	5	1	1	2	1	2	4	1	2	2	2	2	1	3	1	1	3	1	1	1	1	1	1	1	1	1	1	2	1	1	1	1	1	1
111	25	2	1	2	1	4	2	1	1	1	2	2	5	2	1	1	2	2	2	1	3	2	1	2	2	2	2	1	2	1	1	3	5	3	1	1	3	1	1	4	3	1	1	1	1	2	1	1	1
112	25	1	1	15	1	3	3	1	1	1	2	2	5	2	2	5	3	2	2	2	3	2	2	2	2	2	2	1	2	1	1	2	1	2	2	1	1	1	1	1	2	2	2	1	1	1	1	1	1
113	25	1	2	6	1	4	5	1	1	1	2	2	5	2	1	5	2	2	1	2	1	3	1	2	2	2	2	1	3	1	1	2	1	1	1	1	1	1	1	1	1	1	1	1	1	1	1	1	1
114	25	2	2	2	1	3	6	2	1	1	2	2	5	2	4	1	2	2	2	1	2	3	1	2	2	2	2	1	2	1	1	1	1	1	1	1	1	1	1	1	1	1	1	1	1	1	1	1	1
115	25	2	2	12	2	1	6	2	1	2	1	1	3	2	4	5	1	1	1	1	5	3	2	2	2	2	2	1	3	1	3	1	1	1	1	1	1	1	1	1	1	1	1	1	1	1	1	1	1
116	25	2	1	12	1	3	6	2	1	1	2	2	5	2	1	5	1	1	1	1	4	2	1	2	2	2	2	3	3	1	2	3	2	2	1	1	2	2	1	1	3	3	3	1	1	2	1	1	1
117	25	2	2	3	2	4	4	2	1	2	1	1	3	1	2	1	1	2	2	1	5	3	1	1	1	1	2	1	1	1	1	1	1	2	2	1	1	1	1	1	2	1	2	1	1	2	1	1	1
118	26	2	2	3	1	4	4	2	1	2	1	1	3	2	4	1	1	1	2	1	4	2	1	2	1	1	2	1	2	1	1	3	1	1	1	1	1	1	1	1	2	2	2	1	1	1	1	1	1
119	26	2	1	8	1	4	1	2	1	2	2	2	5	1	2	1	3	2	2	1	5	2	1	2	2	2	2	1	3	1	2	3	2	2	1	1	1	1	1	1	2	1	1	1	1	1	1	1	1
120	26	1	2	11	1	3	3	2	1	1	2	2	5	2	4	1	2	2	1	1	5	2	2	2	2	2	2	1	2	1	1	1	1	1	1	1	1	1	1	1	1	1	1	1	1	1	1	1	1
121	26	2	2	5	1	4	4	2	1	2	1	1	4	1	2	1	2	1	1	1	5	2	1	1	1	1	2	1	2	1	1	3	3	1	1	1	2	1	1	2	3	1	2	1	1	2	1	1	1
122	26	2	2	4	1	4	3	1	1	1	2	2	5	2	1	1	2	2	2	1	3	2	1	2	2	2	2	2	2	1	1	2	1	1	1	1	1	1	1	1	1	1	1	1	1	1	1	1	1
123	26	2	1	2	1	4	5	2	1	1	2	2	5	2	2	2	2	2	4	1	5	2	1	2	1	2	2	1	3	1	1	3	2	1	2	1	2	1	1	1	2	2	1	1	1	1	1	1	1
124	26	1	1	6	2	4	3	1	1	1	2	2	5	2	1	5	2	2	1	1	5	2	1	2	2	2	2	1	2	1	1	3	1	1	1	1	1	1	1	1	1	1	1	1	2	1	1	1	1
125	26	2	1	2	1	5	2	1	1	1	2	2	5	1	1	5	3	2	4	1	5	2	1	2	2	2	2	2	3	1	1	1	3	3	3	2	1	1	1	1	2	2	1	1	1	1	1	1	1
126	27	2	2	7	1	4	3	2	1	2	2	2	5	1	4	1	2	2	2	1	3	3	1	2	2	2	2	2	3	1	3	1	2	2	3	1	2	1	2	3	2	2	3	1	3	3	2	1	1
127	27	1	1	14	1	2	1	2	1	2	1	1	2	1	2	1	3	2	2	2	5	3	1	2	2	2	2	1	1	1	1	2	1	1	1	1	2	1	1	1	2	1	2	2	1	1	1	1	1
128	27	2	1	5	1	4	3	2	1	2	2	2	5	2	2	1	3	2	2	1	5	2	1	2	2	1	2	3	3	2	1	3	3	3	3	5	3	1	1	3	2	1	3	3	2	4	1	1	2
129	27	2	2	13	2	2	6	2	1	2	1	1	1	1	2	1	1	2	1	1	1	3	2	2	2	2	2	1	1	1	1	1	1	1	1	1	1	1	1	1	1	1	1	1	1	1	1	1	1
130	27	2	2	15	2	3	6	2	1	2	1	1	3	2	2	5	1	2	2	1	3	2	1	2	2	2	2	1	2	1	1	1	1	1	1	1	1	1	1	1	1	1	1	1	1	1	1	1	1
131	27	2	1	14	1	3	5	2	1	2	2	2	5	1	4	5	2	2	2	1	4	3	1	2	2	2	2	2	2	1	1	2	2	1	1	1	1	1	1	1	2	1	1	1	1	2	1	1	1
132	27	2	2	1	1	2	6	2	1	2	1	2	1	2	2	5	2	1	2	1	3	3	1	2	2	1	1	2	2	1	1	2	1	1	1	1	1	1	1	1	2	2	2	1	2	1	1	1	1
133	27	2	2	15	2	1	6	2	1	2	1	1	1	1	3	5	1	1	2	1	5	4	1	2	2	2	2	2	2	2	1	2	1	1	1	1	1	1	1	1	2	2	2	1	1	2	1	1	1
134	27	2	2	4	1	4	4	2	1	2	1	1	3	2	3	1	2	1	1	1	5	4	2	2	1	2	2	2	3	1	2	3	1	1	1	2	1	1	1	1	1	1	1	1	1	1	1	1	1
135	27	2	1	3	1	5	5	1	1	1	2	1	5	1	2	1	3	3	1	1	4	2	2	2	2	2	2	1	3	1	2	1	1	1	1	1	1	1	1	1	1	1	1	1	1	1	1	1	1
136	27	2	2	12	2	2	5	2	1	2	1	1	1	1	2	5	1	1	1	1	4	1	1	2	2	2	2	1	2	1	1	3	2	1	1	1	1	1	1	1	2	1	2	1	1	1	1	1	1
137	27	2	2	12	1	2	4	2	1	1	2	2	5	1	2	5	1	1	1	1	3	3	2	2	2	2	2	2	1	1	1	2	1	1	1	1	1	1	1	1	1	1	1	1	1	1	1	1	1
138	28	2	2	2	1	4	4	1	1	1	2	2	5	2	2	1	2	2	1	1	5	1	3	2	2	2	2	1	3	1	1	3	1	1	1	1	1	1	1	1	1	1	1	1	1	1	1	1	1
139	28	2	2	1	1	3	6	1	1	2	1	1	3	1	1	5	2	2	1	1	4	3	1	2	2	2	2	1	1	1	1	2	1	1	1	1	1	1	1	1	1	1	1	1	1	1	1	1	1
140	28	2	1	2	1	4	3	2	1	1	2	2	5	2	4	1	2	2	3	1	3	3	1	2	2	2	2	1	3	1	1	2	1	2	2	1	2	1	1	1	2	2	1	1	1	2	1	1	1
141	28	2	1	9	1	3	4	1	1	2	2	2	5	2	1	1	2	2	1	1	5	2	1	2	1	2	2	2	3	2	2	3	3	3	2	3	2	3	1	3	5	1	4	3	1	4	1	1	1
142	28	1	1	11	2	3	3	2	1	1	2	2	5	2	3	1	1	2	3	1	5	2	1	2	2	2	2	1	1	1	1	1	1	1	1	1	1	1	1	1	1	1	1	1	1	1	1	1	1
143	28	2	2	11	1	3	4	1	1	2	2	1	4	2	1	1	1	2	1	1	5	2	2	2	1	2	2	3	3	1	2	1	2	4	4	3	3	3	5	1	4	2	5	3	1	4	2	1	2
144	28	2	1	6	1	4	1	2	1	2	1	1	3	2	1	5	1	2	2	1	5	2	1	2	2	2	2	2	3	1	2	3	1	1	1	2	1	1	1	1	5	1	2	1	2	4	1	1	2
145	28	2	2	5	1	3	4	2	1	2	1	2	1	2	2	2	1	2	2	1	5	3	1	2	2	2	2	1	3	1	1	2	4	2	1	1	1	1	1	1	2	1	2	2	1	1	1	1	1
146	28	2	1	4	1	4	4	1	1	2	1	1	1	2	3	1	1	1	2	1	4	3	1	2	1	1	1	2	3	1	2	3	2	3	2	2	2	2	2	1	3	2	2	2	2	4	1	1	1
147	28	2	1	3	1	4	4	2	1	2	2	2	5	1	2	1	2	2	4	1	5	3	1	1	1	2	2	1	3	1	1	2	1	1	1	1	1	1	1	1	1	1	1	1	1	1	1	1	1
148	28	2	1	11	1	4	3	1	1	1	2	2	5	2	3	1	3	2	2	1	5	3	2	2	1	2	2	4	3	1	1	3	2	1	1	1	1	1	1	1	1	1	1	1	1	1	1	1	1
149	28	1	2	15	2	2	6	2	1	2	1	1	3	2	4	1	1	1	1	1	5	2	1	2	2	2	2	1	2	1	1	2	1	1	1	1	1	1	1	1	2	1	1	1	1	1	1	1	1
150	28	2	1	5	1	4	2	2	1	1	2	2	5	2	1	1	3	2	2	1	5	3	1	2	1	2	2	2	3	1	1	3	2	2	2	1	2	2	1	2	4	5	3	2	3	3	1	1	1
151	29	2	2	2	1	5	3	2	1	1	2	1	5	1	2	1	2	2	1	1	4	2	3	2	2	2	2	1	3	1	1	3	2	1	2	1	1	1	1	1	3	1	2	1	1	1	1	1	1
152	29	2	1	3	1	3	4	2	1	1	2	2	5	2	1	1	2	1	1	1	4	2	1	2	2	2	2	1	1	1	3	1	1	1	1	1	1	1	1	1	3	1	1	1	1	1	1	1	1
153	29	2	1	3	1	4	6	2	1	2	1	1	3	1	4	5	2	1	2	1	5	2	1	2	2	2	2	2	2	1	1	1	2	2	2	1	1	2	2	3	3	3	2	1	2	2	1	1	1
154	29	2	2	4	1	3	6	2	1	1	2	2	5	2	2	5	1	2	1	2	3	3	1	2	2	2	2	1	2	1	1	2	1	1	1	1	1	1	1	1	2	2	1	1	1	1	1	1	1
155	29	1	1	11	1	4	3	2	1	1	2	1	5	2	2	1	3	2	2	1	5	2	2	1	1	2	2	2	2	1	1	2	1	1	1	1	1	1	1	1	1	1	1	1	1	1	1	1	1
156	29	2	1	14	1	3	4	2	1	1	2	2	5	2	4	1	1	2	1	1	1	2	2	2	2	2	2	1	2	1	1	1	1	1	1	1	1	1	1	1	1	1	1	1	1	1	1	1	1
157	29	2	2	11	1	2	4	2	1	1	2	2	5	1	3	1	1	2	1	1	3	3	1	2	2	2	2	1	1	1	1	2	1	1	1	1	1	1	1	1	1	1	1	1	1	1	1	1	1
158	29	2	2	6	1	3	6	2	1	2	1	1	3	2	3	1	1	1	2	1	5	3	1	2	1	2	2	5	3	1	3	3	3	4	3	2	3	3	4	4	4	3	4	3	2	3	2	1	1
159	29	2	2	15	2	1	6	1	1	2	1	1	3	1	1	1	1	1	2	1	3	3	1	2	2	2	2	1	2	1	1	1	1	1	1	1	1	2	2	1	1	1	2	1	1	1	1	1	1
160	29	2	2	8	1	2	4	1	1	2	1	1	2	2	1	1	2	2	2	1	4	3	1	2	2	2	2	1	1	1	1	2	3	2	2	2	1	1	1	1	3	1	1	3	1	1	1	1	1
161	29	2	1	15	1	2	4	1	1	2	1	1	1	1	1	1	2	1	1	1	3	1	1	2	2	2	2	1	1	1	1	1	1	1	1	1	1	1	1	1	1	1	1	1	1	1	1	1	1
162	29	2	2	11	1	3	6	2	1	2	1	2	1	2	2	5	1	2	2	1	5	3	2	2	2	2	2	3	2	1	1	2	1	2	2	1	1	1	1	1	2	1	1	1	1	1	1	1	1
163	29	2	2	6	1	2	4	2	1	2	1	1	3	2	2	1	2	2	2	2	3	3	1	2	2	1	2	2	3	1	1	2	1	1	1	1	1	1	1	1	1	1	1	1	1	1	1	1	1
164	29	2	2	13	1	3	6	2	1	2	1	1	3	2	4	5	1	1	1	1	3	3	1	2	2	2	2	1	1	1	1	1	1	2	2	1	1	1	2	2	2	1	2	1	2	2	1	1	1
165	30	2	2	4	1	4	2	1	1	2	1	1	3	1	1	1	1	2	2	1	3	2	2	2	2	2	2	2	3	1	2	3	2	2	2	1	2	2	2	1	3	1	3	1	1	2	1	1	1
166	30	1	2	1	1	4	3	1	1	2	2	2	5	1	2	2	2	2	2	1	5	2	3	2	2	2	2	2	3	1	1	2	1	1	1	1	1	1	1	1	1	1	1	1	1	1	1	1	1
167	30	1	1	3	1	4	1	1	1	2	1	1	3	2	4	5	2	2	2	1	5	2	1	2	2	2	2	1	2	1	1	3	1	2	2	1	1	2	1	2	2	2	2	2	2	2	1	1	1
168	30	2	2	14	2	2	6	2	1	2	1	2	3	2	2	5	1	2	1	1	4	3	1	2	2	2	2	1	2	1	1	1	1	2	3	1	3	1	3	2	1	4	3	3	2	4	2	1	1
169	30	1	2	15	1	2	6	2	1	2	1	1	3	1	2	5	1	1	2	1	3	2	1	2	2	2	2	3	3	1	1	2	1	1	1	1	1	1	1	1	1	1	1	1	1	1	1	1	1
170	30	2	2	15	2	2	6	2	1	2	1	1	3	2	2	5	2	1	1	1	4	4	1	2	2	2	2	1	2	1	1	2	1	1	1	1	1	1	1	1	2	2	1	1	1	1	1	1	1
171	30	2	1	5	1	5	3	2	1	1	2	2	5	2	3	1	3	2	3	1	4	4	1	2	2	2	2	1	2	1	1	1	1	1	1	1	2	1	1	1	1	1	1	1	1	1	1	1	1
172	30	2	1	15	1	3	6	2	1	2	1	1	1	2	4	5	1	1	1	2	4	3	1	2	2	2	2	2	3	1	1	1	1	1	1	1	1	1	1	1	1	1	1	1	1	1	1	1	1
173	30	2	2	5	2	2	4	2	1	1	2	2	5	2	2	1	1	2	2	1	2	3	1	2	2	2	2	2	3	1	1	2	1	1	1	1	1	1	1	1	1	1	1	1	1	1	1	1	1
174	30	2	2	5	2	2	4	2	1	1	2	2	5	2	2	1	2	2	2	1	2	2	1	2	2	2	2	2	3	1	1	2	1	1	1	1	1	1	1	1	1	1	1	1	1	1	1	1	1
175	30	2	2	15	2	4	6	1	1	1	2	2	5	2	4	5	2	2	2	1	5	2	1	2	2	2	2	1	1	1	1	2	1	1	1	1	1	1	1	1	2	1	1	1	1	1	1	1	1
176	30	2	1	5	1	3	4	2	1	2	1	1	3	2	2	1	2	2	2	1	5	2	1	2	2	2	2	2	2	1	1	2	2	1	1	1	2	1	1	1	2	1	2	2	2	2	1	1	1
177	30	2	2	12	1	2	6	2	1	2	1	1	3	2	4	5	1	1	2	2	5	1	1	2	2	2	2	1	2	1	1	1	1	2	1	1	1	1	1	1	2	1	2	1	1	2	1	1	1
178	31	2	2	4	1	3	6	2	1	2	1	1	2	2	4	5	2	1	2	1	5	1	1	2	1	2	2	2	3	1	1	1	4	5	5	1	5	3	2	2	5	4	4	3	1	4	1	1	3
179	31	2	2	1	1	2	6	2	1	2	1	1	1	1	2	5	2	8	5	1	5	3	1	2	2	2	2	2	1	1	1	3	1	1	1	1	1	1	1	1	1	1	1	1	1	1	1	1	1
180	31	2	2	13	2	1	6	2	1	2	1	2	2	2	4	5	1	2	1	1	3	2	1	2	2	2	1	1	1	1	1	1	2	2	1	1	2	1	1	1	3	1	1	1	1	1	1	1	1
181	31	2	2	8	1	4	6	2	1	2	1	1	1	1	2	5	1	2	3	1	4	3	1	2	1	2	2	2	3	1	1	3	1	1	1	1	1	1	1	2	2	1	2	1	1	2	1	1	1
182	31	1	2	15	2	4	6	2	1	2	1	1	1	2	2	5	1	2	2	1	5	2	1	2	2	2	2	3	2	1	1	2	1	1	1	1	1	1	1	1	1	1	1	1	1	1	1	1	1
183	31	2	2	11	1	3	4	1	1	2	1	1	3	1	2	5	1	2	2	2	4	3	1	2	2	2	2	2	2	1	1	2	1	1	1	1	1	1	1	1	1	1	1	1	1	1	1	1	1
184	31	2	2	15	1	2	6	2	1	2	1	2	3	1	2	1	1	1	3	1	4	2	1	2	2	2	2	1	1	1	1	2	1	1	1	1	2	1	1	1	1	1	1	1	1	1	1	1	1
185	31	1	1	14	2	3	5	1	1	2	1	1	1	2	4	5	1	2	2	1	4	3	1	2	2	2	2	1	2	1	1	2	1	1	1	1	1	1	1	1	1	1	1	1	1	1	1	1	1
186	31	2	2	12	1	2	5	2	1	1	2	2	5	2	1	5	2	2	5	1	3	2	1	2	2	2	2	1	1	1	1	1	1	1	1	1	1	1	1	1	1	1	1	1	1	1	1	1	1
187	31	2	1	3	1	2	6	2	1	2	1	1	3	2	2	5	2	2	2	2	2	3	1	2	2	2	2	2	3	1	1	2	2	2	2	1	1	2	2	1	3	1	2	2	1	2	1	1	1
188	32	2	2	13	1	2	6	2	1	2	1	1	1	1	4	5	1	1	2	1	3	2	1	2	1	2	2	2	1	1	1	2	3	1	1	1	1	1	1	1	2	1	1	1	1	1	1	1	1
189	32	1	2	15	1	3	5	2	1	2	2	2	5	2	4	5	1	2	2	1	3	2	1	2	2	2	2	1	1	1	1	1	1	1	1	1	1	1	1	1	1	1	1	1	1	1	1	1	1
190	32	2	2	15	2	1	6	2	1	2	1	1	1	1	3	5	1	1	2	1	5	4	1	2	2	2	2	2	2	1	1	2	1	1	1	1	1	1	1	1	2	2	1	1	1	1	1	1	1
191	32	2	2	15	2	1	6	2	1	2	1	1	1	1	2	5	1	1	1	1	3	3	1	2	2	2	2	2	2	1	1	2	1	1	1	1	1	1	1	1	1	1	1	1	1	1	1	1	1
192	32	2	1	7	1	2	4	2	1	2	1	1	3	2	2	1	2	2	2	2	3	4	1	2	2	2	2	2	3	1	1	2	2	1	1	1	1	1	1	1	1	1	1	1	1	1	1	1	1
193	32	2	2	5	2	1	6	2	1	2	1	1	3	1	4	5	1	1	1	1	5	3	2	2	2	2	2	3	1	1	1	1	1	1	1	1	1	1	1	1	1	1	2	1	1	1	1	1	1
194	32	2	2	12	1	1	6	2	1	2	1	1	1	2	3	5	1	1	1	2	3	3	1	2	2	2	2	2	2	1	1	3	1	2	1	1	1	1	1	1	2	1	1	1	1	2	1	1	1
195	33	2	1	3	1	3	4	2	1	2	1	1	3	2	4	1	2	1	2	1	3	2	1	2	2	2	2	2	3	1	1	2	2	1	1	1	1	1	1	1	2	1	1	1	1	1	1	1	1
196	33	2	2	13	1	2	2	1	1	2	1	1	1	2	4	1	1	2	2	1	5	2	1	2	2	2	2	1	2	1	1	1	1	1	1	1	1	1	1	1	1	1	1	1	1	1	1	1	1
197	33	2	2	5	1	3	5	2	1	2	1	1	3	2	1	1	2	2	2	1	4	3	1	2	2	2	2	1	1	1	2	1	2	2	2	2	2	2	1	1	1	2	1	1	1	2	1	1	1
198	33	2	2	15	2	1	6	2	1	2	1	1	1	1	1	5	1	1	1	1	3	2	1	2	2	2	2	1	1	1	1	3	1	1	1	1	1	1	1	1	2	5	2	1	1	1	1	1	1
199	33	2	2	14	1	3	1	1	1	2	1	1	3	2	2	5	2	2	2	2	5	3	1	2	2	2	2	2	2	1	1	2	1	2	1	1	2	2	1	2	3	2	3	1	1	2	1	1	1
200	33	2	1	1	1	3	2	1	1	2	1	1	1	1	2	1	2	1	2	1	4	1	1	2	2	2	2	1	2	1	1	2	1	1	1	1	1	1	1	1	1	1	1	1	1	1	1	1	1
201	33	2	1	2	1	3	4	1	1	2	1	1	1	1	2	1	2	2	1	1	5	1	3	1	1	2	1	3	1	1	2	3	4	4	4	3	3	3	3	2	4	2	2	2	2	3	1	1	1
202	33	2	2	15	2	2	6	2	1	2	1	2	1	1	2	5	1	1	2	1	5	2	1	2	2	2	2	3	3	1	1	1	1	1	1	1	1	1	1	1	1	1	1	1	1	1	1	1	1
203	33	1	2	5	1	2	2	1	1	2	1	2	3	2	1	5	1	2	1	1	5	3	1	2	2	2	2	1	1	1	1	1	1	1	1	1	1	1	1	1	1	1	1	1	1	1	1	1	1
204	34	2	2	6	1	4	1	2	1	2	2	2	5	2	2	5	1	2	2	1	5	3	1	2	2	2	2	2	3	1	3	3	3	3	3	3	1	2	1	1	4	3	3	2	1	3	1	1	1
205	34	2	2	5	1	3	4	2	1	2	1	1	3	2	2	5	2	2	2	1	5	2	1	2	2	2	2	1	3	1	1	2	1	2	2	1	4	2	1	2	5	2	5	1	2	2	1	1	1
206	34	2	2	2	1	3	4	1	1	2	1	1	3	1	2	5	2	2	1	1	2	4	1	1	1	2	2	1	2	1	1	3	2	1	1	2	1	1	1	1	2	1	2	1	2	2	1	1	1
207	34	2	1	15	1	2	6	2	1	2	1	1	3	2	1	1	2	1	3	1	3	4	1	2	2	2	2	2	3	1	1	2	1	1	1	1	1	1	1	1	1	1	1	1	1	1	1	1	1
208	34	2	1	15	1	3	6	2	1	2	1	1	1	2	3	5	1	1	1	1	3	2	1	2	2	2	2	1	3	1	1	1	1	1	1	1	1	1	1	1	1	1	1	1	1	1	1	1	1
209	35	2	1	1	1	5	3	2	1	2	1	1	3	1	2	1	2	2	3	1	5	2	1	2	2	2	2	2	3	1	1	2	1	1	1	1	1	1	1	1	2	1	2	1	1	2	1	1	1
210	35	2	1	5	1	2	6	2	1	2	2	2	5	2	2	5	2	2	4	1	5	2	1	2	2	2	2	1	2	1	1	2	1	1	1	1	1	1	1	1	1	1	1	1	1	1	1	1	1
211	35	2	2	12	1	1	6	2	1	2	1	2	1	1	4	5	1	1	1	1	4	2	1	2	2	2	1	2	3	1	1	2	1	1	1	1	1	1	1	1	1	1	1	1	1	1	1	1	1
212	35	2	2	12	2	2	6	2	1	2	1	1	1	1	4	5	1	1	1	1	3	2	1	2	2	2	2	1	1	1	1	1	1	1	1	1	1	1	1	1	2	1	2	1	1	2	1	1	1
213	36	2	2	8	1	4	2	1	1	2	1	1	3	1	1	2	2	2	2	1	5	2	2	2	1	2	2	2	3	1	2	3	1	2	2	1	1	2	1	1	3	1	3	1	1	2	1	1	1
214	36	2	2	13	1	2	6	2	1	2	1	2	4	2	1	5	1	2	3	1	5	4	2	2	2	2	2	2	2	1	1	1	1	1	1	2	1	1	4	1	5	2	1	1	1	1	1	1	1
215	36	1	1	6	1	4	3	1	1	2	1	1	3	1	2	2	3	1	1	1	3	2	1	2	2	2	2	2	2	1	1	2	2	2	1	2	2	1	2	2	2	2	2	2	2	3	2	1	1
216	36	2	1	4	1	4	3	2	1	3	2	2	5	1	1	5	2	2	2	1	3	3	1	2	2	2	2	1	3	1	1	2	1	1	1	1	1	1	1	1	1	1	1	1	1	1	1	1	1
217	36	2	2	15	2	1	6	2	1	2	1	2	1	2	2	1	1	2	3	1	3	3	1	2	2	2	2	1	2	1	1	1	1	1	2	1	1	1	1	1	3	2	2	1	2	2	1	1	1
218	36	2	2	10	1	2	6	2	1	2	1	2	1	1	1	5	1	2	1	2	4	2	2	2	2	2	2	2	2	1	1	1	1	1	1	1	1	1	1	1	1	1	1	1	1	1	1	1	1
219	36	2	2	12	1	4	6	2	1	2	1	1	3	2	2	5	1	1	2	1	3	4	1	2	2	2	2	2	3	1	1	3	1	1	1	1	1	1	1	1	1	1	1	1	1	1	1	1	1
220	36	2	2	12	2	1	6	2	1	2	1	2	1	2	3	5	1	1	1	1	3	4	1	2	2	2	2	2	1	1	1	3	1	1	1	1	1	1	1	1	2	1	1	1	1	1	1	1	1
221	37	2	2	4	1	4	5	2	1	2	1	1	3	1	4	1	2	2	2	1	4	3	1	2	2	2	2	2	3	1	1	1	2	2	1	2	1	1	1	1	1	1	1	2	1	2	1	1	1
222	37	2	2	4	1	2	6	2	1	3	2	2	5	2	1	5	2	2	1	1	4	2	1	2	1	2	2	2	2	1	1	2	1	1	1	1	1	2	1	1	1	1	1	1	1	1	1	1	1
223	37	2	2	11	2	1	6	2	1	2	1	1	1	1	2	5	1	1	2	1	5	3	2	2	2	2	2	2	2	2	1	2	2	2	3	1	1	1	1	1	2	2	5	1	1	2	1	1	1
224	37	2	1	14	1	3	6	2	1	2	1	1	1	1	4	5	2	2	1	1	5	3	1	2	2	2	2	2	2	1	1	1	1	1	1	1	1	1	1	1	1	1	1	1	1	1	1	1	1
225	37	1	2	12	2	2	5	1	1	2	1	1	3	1	1	5	1	1	1	1	5	3	2	2	2	2	2	1	1	1	1	1	1	1	1	1	1	1	1	1	1	1	1	1	1	1	1	1	1
226	37	2	2	12	2	1	6	2	1	2	1	2	1	1	1	1	1	1	2	1	5	4	1	2	2	2	2	2	1	1	1	2	1	1	1	1	1	1	1	1	1	1	1	1	1	1	1	1	1
227	38	2	1	13	1	2	6	2	1	2	1	2	1	1	2	5	1	1	1	1	5	3	1	2	2	2	2	1	2	1	2	1	4	1	1	1	1	2	1	2	3	2	3	1	1	1	1	1	1
228	38	2	1	2	1	4	6	1	1	2	1	1	3	1	2	5	1	2	2	1	5	2	1	2	2	2	2	1	1	1	1	3	3	1	1	1	1	1	1	1	3	1	1	1	1	1	1	1	1
229	38	2	1	6	1	2	2	2	1	2	1	1	1	2	3	5	1	2	3	1	5	2	1	2	2	2	2	4	3	1	3	3	3	3	4	3	3	2	2	3	5	2	5	1	1	3	1	1	1
230	38	2	2	13	2	2	6	2	1	3	2	2	5	1	2	5	1	1	2	1	5	2	1	2	2	2	2	2	2	1	1	2	2	2	2	1	3	3	1	1	2	2	2	1	1	1	1	1	1
231	38	2	2	11	2	2	6	1	1	2	1	1	1	1	2	5	1	2	2	1	5	2	2	2	2	2	1	1	1	1	1	1	1	1	1	1	1	1	1	1	1	1	1	1	1	1	1	1	1
232	39	2	2	13	1	2	2	2	1	2	1	1	1	1	3	1	2	1	1	1	5	4	2	2	2	2	2	2	3	1	1	1	1	1	1	1	1	1	1	1	2	1	2	1	1	2	1	1	1
233	39	2	2	14	1	2	6	1	1	2	1	1	1	1	4	5	1	2	2	1	5	2	1	2	2	2	2	2	2	1	1	3	2	1	1	1	1	1	1	1	3	1	2	1	1	2	1	1	1
234	40	2	2	4	1	4	3	2	1	2	1	1	1	1	2	2	2	2	3	2	3	2	1	2	2	2	2	2	3	1	1	2	1	1	1	1	1	1	1	1	1	1	1	1	1	1	1	1	1
235	40	2	2	12	2	1	6	2	1	2	1	1	1	1	4	5	1	1	1	1	5	2	2	2	2	2	2	2	3	1	1	2	1	1	1	1	1	1	1	1	1	1	1	1	1	1	1	1	1
236	40	2	2	12	2	2	6	2	1	2	1	2	3	1	4	5	1	1	2	1	3	2	1	2	2	2	2	2	3	1	1	1	1	1	1	1	1	1	1	1	1	1	1	1	1	1	1	1	1
237	41	1	1	4	1	3	5	1	1	2	1	1	1	1	2	3	1	1	1	1	5	1	2	2	2	2	2	1	3	2	1	1	2	2	2	2	2	1	1	2	2	2	2	1	1	2	1	1	1
238	41	2	2	11	2	2	6	1	1	3	1	2	4	1	2	5	1	1	1	1	5	3	1	2	2	2	2	1	1	1	1	1	3	2	2	1	2	1	1	1	2	1	1	1	1	1	1	1	1
239	41	2	2	11	2	2	6	2	1	2	1	2	1	1	4	5	1	1	2	1	5	2	1	2	2	2	2	1	1	1	1	2	1	1	1	1	1	1	1	1	1	1	1	1	1	1	1	1	1
240	41	2	2	15	2	1	6	2	1	2	1	1	1	1	2	5	1	1	1	2	3	2	1	2	2	2	2	2	3	1	1	3	2	1	1	1	1	1	1	1	2	1	2	1	1	1	1	1	1
241	41	2	2	2	1	3	6	2	1	2	1	1	1	1	4	5	2	2	3	1	4	2	1	2	2	2	2	1	2	1	1	3	2	4	2	1	2	2	1	1	2	2	2	2	1	2	1	1	2
242	41	2	2	15	2	2	6	2	1	2	2	1	1	2	2	5	1	1	1	1	3	3	1	2	2	2	2	1	1	1	2	2	1	1	1	1	1	1	1	1	1	1	2	1	1	1	1	1	1
243	42	2	2	3	1	3	6	2	1	2	1	1	1	1	2	5	1	2	2	1	5	3	1	2	2	2	2	1	2	1	1	2	1	1	1	1	1	1	1	1	2	1	2	1	1	1	1	1	1
244	42	2	2	9	1	3	6	2	1	2	1	2	3	2	4	5	2	2	4	1	5	3	1	2	2	2	2	3	3	1	1	1	1	2	1	2	1	2	1	1	2	2	2	1	1	2	1	1	1
245	42	2	2	11	2	3	6	2	1	2	1	1	1	1	2	5	1	2	2	1	5	2	1	2	2	2	2	2	3	1	1	2	1	1	1	1	1	1	1	1	2	1	1	1	1	2	1	1	1
246	42	2	1	11	1	1	5	2	1	2	1	2	1	1	2	2	3	2	1	1	1	2	2	2	2	2	1	2	2	1	1	1	1	1	1	1	1	1	1	1	1	1	1	1	1	1	1	1	1
247	42	2	2	4	1	1	6	2	1	2	2	1	1	2	4	5	1	1	2	1	1	4	1	2	2	2	2	2	3	2	2	3	2	2	3	2	2	1	1	1	3	1	2	1	1	2	1	1	1
248	42	2	2	4	1	3	6	2	1	2	1	1	1	1	2	1	2	2	2	1	3	2	1	2	2	2	2	2	2	1	1	2	1	1	1	1	1	1	1	1	2	1	1	1	2	1	1	1	1
249	42	2	2	12	1	4	5	2	1	2	1	1	1	1	2	5	1	1	1	1	3	2	1	2	2	2	2	1	2	1	1	3	2	1	1	1	1	1	1	1	2	2	1	1	1	2	1	1	1
250	43	2	2	15	2	1	6	2	1	2	1	2	1	1	2	5	1	1	1	1	4	1	1	2	2	2	2	2	3	1	1	1	1	1	1	1	1	1	1	1	1	2	1	1	1	1	1	1	1
251	44	2	2	8	1	3	6	2	1	2	2	1	1	1	2	1	2	2	5	1	4	2	1	2	2	2	2	2	1	1	1	3	1	1	1	1	1	1	1	1	1	1	1	1	1	1	1	1	1
252	44	2	2	12	2	2	1	2	1	2	1	1	1	1	4	5	1	1	1	1	3	3	1	2	2	2	2	1	1	1	1	1	1	1	1	1	1	1	1	2	2	2	1	1	1	1	1	1	1
253	45	2	2	4	1	3	6	1	1	3	2	1	4	2	4	5	2	2	1	1	5	2	1	2	2	2	2	2	1	2	1	1	3	2	1	1	1	3	1	2	4	2	3	1	1	3	1	1	1
254	45	2	2	15	1	3	6	2	1	2	2	1	5	1	2	5	1	1	3	2	3	3	1	2	2	2	2	2	1	1	1	2	2	1	1	1	1	1	1	1	1	1	1	1	1	1	1	1	1
255	46	2	2	15	2	1	3	2	1	2	2	1	1	1	2	5	1	1	1	1	5	2	1	2	2	2	2	1	1	1	1	2	2	1	1	1	2	1	1	1	3	4	3	1	1	4	1	1	1
256	46	2	2	15	2	2	6	2	1	2	2	2	1	1	2	5	1	1	2	1	4	2	1	2	2	2	2	2	2	1	1	2	1	1	1	1	1	2	2	2	2	2	2	1	2	2	1	1	1
257	46	2	2	12	2	2	6	2	1	2	1	2	1	1	4	1	1	1	1	1	5	2	2	2	2	2	2	2	2	1	1	1	1	1	1	1	1	1	1	1	1	1	1	1	1	1	1	1	1
258	47	2	2	15	1	2	6	2	1	2	2	1	1	1	2	5	1	1	2	1	4	2	1	2	2	2	2	3	3	1	1	2	1	1	1	1	1	1	1	1	1	1	1	1	1	1	1	1	1
259	47	2	2	15	2	2	3	2	1	2	2	1	5	1	1	1	1	2	2	1	5	2	1	2	2	2	2	1	2	1	1	3	1	1	1	1	1	1	1	1	1	1	1	1	1	1	1	1	1
260	48	2	2	5	1	3	4	1	1	2	1	1	1	2	4	3	2	2	2	2	4	1	1	2	1	2	2	3	2	1	1	2	1	1	1	1	1	1	1	1	3	1	3	1	1	1	1	1	1
261	50	2	2	6	1	2	2	1	1	2	2	1	1	1	1	5	1	2	2	1	5	2	1	2	1	1	2	2	2	1	1	1	2	2	2	2	2	2	1	2	4	2	3	2	2	2	1	1	1
262	50	2	2	15	2	1	6	2	1	3	2	1	1	1	2	5	1	1	1	1	5	2	1	2	2	2	2	2	1	1	1	1	1	1	1	1	1	1	1	1	1	1	1	1	1	1	1	1	1
263	51	2	2	13	2	2	5	2	1	2	2	1	2	1	2	1	1	2	3	1	2	4	1	2	2	2	2	1	3	1	1	3	1	1	1	1	2	1	1	1	2	2	2	1	1	2	1	1	1
264	52	1	2	14	1	3	6	1	1	2	2	1	5	2	4	1	2	2	2	1	5	2	2	2	2	2	2	2	2	1	1	2	1	1	1	1	2	1	1	1	1	1	2	1	1	2	1	1	1
265	53	2	2	6	1	2	6	1	1	2	2	1	5	1	2	5	1	2	1	1	5	2	1	2	2	2	2	2	1	1	1	3	1	2	1	1	1	1	1	1	2	1	2	1	2	2	1	1	1
266	55	2	2	6	1	3	2	2	1	2	2	1	5	1	1	1	1	2	5	1	4	2	1	2	2	2	2	4	2	1	2	2	2	3	2	2	2	2	2	2	2	2	2	2	1	1	1	1	1
267	57	2	2	4	1	3	2	2	1	2	2	1	1	1	2	4	3	3	4	1	3	2	1	2	2	2	2	1	2	1	1	2	1	1	1	1	1	1	1	1	1	1	1	1	1	1	1	1	1
268	68	2	1	2	1	3	5	1	1	2	2	1	1	1	3	2	2	2	2	1	3	2	1	1	1	1	1	2	1	1	1	1	1	1	1	1	1	1	1	1	1	1	1	1	1	1	1	1	1
269	18	2	2	2	2	2	4	2	2	1	2	2	5	1	3	1	1	2	3	1	1	3	2	2	2	2	2	2	3	1	1	2	2	3	3	1	1	1	1	1	1	1	1	1	1	1	1	1	1
270	19	2	2	14	2	3	4	1	2	1	2	2	5	2	2	1	2	2	2	1	3	3	2	2	2	2	2	1	2	1	1	2	3	3	3	2	3	3	4	3	3	5	5	1	4	4	1	1	4
271	19	2	2	14	2	2	4	2	2	1	2	2	5	2	2	1	1	2	1	1	5	4	1	2	2	2	2	1	1	1	1	1	1	1	1	1	1	1	1	1	1	1	1	1	1	1	1	1	1
272	19	2	1	15	2	2	4	2	2	1	2	1	5	1	4	1	1	2	1	2	2	2	1	2	2	2	1	1	2	1	1	2	2	1	1	1	1	1	1	1	2	1	1	1	1	1	1	1	1
273	19	2	2	14	1	3	6	1	2	1	2	2	5	2	4	5	2	2	1	1	5	1	2	2	2	2	2	1	1	1	1	1	1	1	1	1	1	1	1	1	1	1	1	1	1	1	1	1	1
274	20	2	2	6	1	2	4	2	2	1	2	2	5	2	1	1	1	1	1	1	5	2	2	2	2	2	2	2	3	1	1	2	1	1	1	1	1	1	1	1	1	1	1	1	1	1	1	1	1
275	20	2	2	4	2	2	4	2	2	1	2	2	5	2	4	5	2	1	1	1	3	2	1	2	2	2	2	1	2	1	1	2	1	1	1	1	1	1	1	1	1	1	1	1	1	1	1	1	1
276	20	2	2	7	1	4	4	1	2	1	2	2	5	2	2	5	2	2	2	1	5	2	1	2	2	2	2	2	3	1	2	1	2	3	3	3	1	1	1	1	3	2	4	2	3	3	2	1	1
277	21	2	2	1	1	3	4	2	2	1	2	2	5	2	2	1	2	2	1	2	5	3	1	1	2	2	2	2	2	1	2	2	1	1	1	1	1	1	1	1	1	1	1	1	1	1	1	1	1
278	21	2	1	14	1	3	5	2	2	1	2	2	5	1	4	5	2	2	1	2	5	1	1	2	2	2	2	1	1	1	1	2	1	1	1	1	1	1	1	1	1	1	1	1	1	1	1	1	1
279	22	2	1	9	1	3	5	1	2	1	2	2	5	2	2	4	1	1	5	1	4	1	1	2	2	2	2	3	3	1	2	3	1	1	1	1	1	1	1	1	2	1	1	1	1	1	1	1	1
280	22	2	2	7	1	4	4	1	2	1	2	2	5	2	1	1	1	2	1	1	5	1	1	2	2	2	2	2	3	1	1	2	1	1	1	1	1	1	1	1	1	1	1	1	1	1	1	1	1
281	22	2	1	1	1	4	4	2	2	1	2	2	5	2	4	5	2	2	1	2	3	4	1	2	2	2	2	1	3	1	1	2	1	1	1	1	1	1	1	1	1	1	1	1	1	1	1	1	1
282	22	2	1	4	1	3	4	2	2	1	2	2	5	2	1	1	1	2	1	1	3	2	1	2	2	2	2	3	3	1	1	2	1	3	1	1	1	1	1	2	2	2	2	1	1	1	1	1	1
283	22	2	1	5	1	4	4	2	2	1	2	2	5	2	2	1	2	2	3	1	4	2	1	2	2	2	2	2	3	1	1	2	1	1	1	1	1	1	1	1	1	1	1	1	1	1	1	1	1
284	22	2	2	12	2	2	4	2	2	1	2	1	5	2	3	1	1	2	1	1	5	2	1	2	2	2	2	1	3	1	1	2	1	1	1	1	1	1	1	1	1	1	1	1	1	1	1	1	1
285	23	2	1	8	1	4	2	1	2	1	2	2	5	2	1	1	3	2	2	1	5	2	2	2	1	2	2	2	3	1	1	3	3	3	2	2	3	1	1	2	2	2	3	1	2	3	1	1	1
286	23	2	1	1	1	3	4	2	2	1	2	1	5	2	1	1	2	1	1	1	5	3	1	2	2	2	2	3	2	1	2	1	2	2	1	1	1	1	1	1	2	1	2	1	1	2	1	1	1
287	23	2	1	6	1	3	4	2	2	1	2	2	5	2	2	1	2	2	2	1	5	1	1	2	1	2	2	2	3	1	1	3	2	3	2	1	1	2	1	2	3	1	2	1	1	2	1	1	1
288	23	2	2	1	1	3	3	1	2	1	2	2	5	1	2	5	2	2	2	1	4	2	1	2	1	2	2	1	3	1	1	2	2	1	1	1	1	1	1	1	1	1	1	1	1	1	1	1	1
289	23	2	2	14	1	3	5	2	2	2	2	2	5	2	4	5	2	2	1	1	5	3	1	2	2	2	2	1	1	1	1	2	1	1	1	1	1	1	1	1	1	1	1	1	1	1	1	1	1
290	23	2	1	2	1	3	5	2	2	1	2	2	5	2	4	5	2	2	2	2	5	4	1	2	2	2	2	1	1	1	1	1	1	1	1	1	1	1	1	1	1	1	1	1	1	1	1	1	1
291	23	2	2	9	1	3	4	2	2	1	2	2	5	2	4	1	2	1	1	1	3	2	1	2	2	2	2	2	3	1	1	1	2	3	1	2	1	1	1	1	2	1	2	1	1	1	1	1	1
292	23	2	2	14	1	4	4	2	2	1	2	2	5	1	2	1	1	2	2	1	4	2	1	2	2	2	2	1	1	1	1	2	2	3	5	1	2	2	2	1	4	1	2	1	3	2	1	1	1
293	23	1	1	11	2	3	1	2	2	1	2	1	5	1	4	1	2	2	2	1	5	2	1	2	2	2	2	2	2	1	1	2	1	1	1	1	1	1	1	1	1	1	1	1	1	1	1	1	1
294	23	2	2	3	1	3	4	2	2	1	2	2	5	2	2	1	1	2	1	1	5	2	1	2	2	2	2	1	1	1	1	2	2	1	1	1	1	1	1	1	2	1	2	1	1	1	1	1	1
295	23	2	2	8	1	3	4	2	2	1	2	2	5	2	2	1	2	2	1	1	5	3	1	2	2	2	2	1	3	1	1	2	1	1	1	1	1	1	1	1	1	1	1	1	1	1	1	1	1
296	23	2	1	14	2	2	6	2	2	2	1	1	4	2	2	5	2	1	1	1	5	3	1	2	2	2	2	1	2	1	1	2	1	1	1	2	1	1	1	1	1	1	3	2	2	2	2	1	1
297	23	2	2	11	2	3	4	2	2	1	2	2	5	2	2	1	1	2	2	1	5	3	1	2	2	2	2	1	2	1	1	1	1	1	1	1	1	1	1	1	1	1	1	1	1	1	1	1	1
298	23	2	2	15	1	2	6	2	2	2	1	1	2	1	4	5	1	1	1	1	3	3	1	2	2	2	1	2	2	1	1	3	1	2	2	1	2	1	2	1	2	2	2	1	1	1	1	1	1
299	23	1	1	12	2	3	2	1	2	1	2	1	1	2	4	5	1	1	1	1	4	1	1	2	1	2	2	3	3	2	1	3	1	2	1	1	1	1	1	2	4	1	4	2	1	3	1	1	1
300	23	2	1	13	1	4	6	2	2	1	2	2	5	1	4	5	1	2	4	1	4	4	1	2	2	2	2	2	2	1	1	2	1	1	1	1	1	1	1	1	1	1	1	1	1	1	1	1	1
301	23	2	1	15	1	4	4	2	2	1	2	2	5	2	1	1	2	1	3	1	4	1	2	2	2	2	1	2	3	1	1	1	4	4	3	1	2	2	2	2	5	3	5	3	5	4	1	1	3
302	23	2	1	2	1	3	4	1	2	1	2	2	5	2	1	1	2	2	2	2	4	3	1	2	2	2	2	1	2	1	2	2	1	2	1	1	4	1	1	2	1	2	1	1	2	1	1	1	1
303	23	2	2	9	1	3	4	2	2	1	2	2	5	1	4	1	2	2	2	1	2	3	1	2	2	2	2	2	2	1	1	2	1	1	1	1	1	1	1	1	1	1	1	1	1	1	1	1	1
304	23	2	2	10	1	3	4	1	2	1	2	2	5	2	2	1	2	1	1	1	3	2	3	2	2	2	2	1	1	1	1	2	1	1	1	1	1	1	1	1	2	1	1	1	1	1	1	1	1
305	23	2	1	15	1	3	5	2	2	1	2	2	5	2	2	1	3	2	2	1	3	3	1	2	2	2	2	1	2	1	1	2	1	1	1	1	1	1	1	1	1	1	1	1	1	1	1	1	1
306	24	2	1	14	1	4	2	2	2	1	2	2	5	1	1	1	2	2	2	1	4	2	3	2	1	1	2	2	2	1	1	1	1	1	1	1	1	1	1	1	1	1	1	1	1	1	1	1	1
307	24	2	2	7	1	3	4	1	2	2	2	2	5	2	1	1	1	2	2	1	5	3	1	2	2	2	2	2	1	1	1	1	1	1	1	1	1	1	1	1	1	2	1	1	1	1	1	1	1
308	24	2	2	3	2	3	6	2	2	2	1	2	1	2	2	5	1	1	2	1	3	3	1	2	2	2	2	1	1	1	1	2	3	3	3	2	1	3	3	2	5	5	5	3	5	2	1	5	1
309	24	2	2	6	1	3	4	2	2	1	2	2	5	2	4	1	1	2	1	1	5	2	1	2	2	2	2	3	3	1	2	2	1	1	1	1	1	1	1	1	1	1	1	1	1	1	1	1	1
310	24	2	1	15	1	4	5	2	2	1	2	1	5	2	2	1	3	2	3	2	5	3	2	2	2	2	2	1	2	1	1	1	2	1	1	1	1	1	1	1	2	1	1	1	1	1	1	1	1
311	24	2	2	8	1	3	4	1	2	1	2	2	5	2	3	1	2	2	1	1	5	3	2	1	1	1	2	3	3	1	2	3	3	5	4	3	3	2	2	2	2	3	3	3	3	3	3	1	2
312	24	2	1	2	1	4	6	2	2	2	1	1	3	2	2	1	2	2	1	1	5	1	2	2	2	1	2	4	3	1	1	1	4	4	1	1	2	1	1	3	2	2	1	1	1	1	1	1	1
313	24	2	1	2	1	4	1	2	2	1	2	2	5	2	3	1	3	2	1	1	5	2	1	2	2	2	1	1	3	1	1	3	1	1	1	1	1	1	1	1	1	1	1	1	1	1	1	1	1
314	24	2	2	15	1	4	5	2	2	1	2	2	5	2	4	5	3	2	1	1	3	2	1	2	2	2	2	1	3	1	1	1	1	1	1	1	1	1	1	1	1	1	1	1	1	1	1	1	1
315	24	2	2	15	1	2	6	2	2	2	2	2	5	2	2	5	1	1	1	1	5	3	1	2	2	2	2	2	3	1	1	3	1	1	1	1	1	1	1	1	1	1	1	1	1	1	1	1	1
316	24	2	2	5	1	3	5	2	2	1	2	2	5	1	1	1	3	2	2	1	5	4	2	2	2	2	2	1	2	1	1	2	1	1	1	1	1	1	1	1	2	1	1	1	1	1	1	1	1
317	24	2	2	14	1	4	4	1	2	2	1	1	3	1	4	1	1	2	1	1	5	1	2	2	1	2	2	1	1	1	1	1	1	1	1	1	1	1	1	1	1	1	1	1	1	1	1	1	1
318	24	2	1	12	1	3	4	1	2	2	1	1	1	1	4	1	1	2	1	2	2	3	2	2	2	2	1	1	2	2	2	1	2	1	1	1	1	1	1	1	2	2	2	2	1	1	1	1	1
319	25	2	1	9	1	4	4	1	2	1	2	2	5	2	3	5	2	2	1	1	5	2	1	2	2	2	2	1	3	1	1	3	2	3	2	1	5	1	3	1	5	3	4	3	3	4	2	2	1
320	25	2	1	11	2	2	6	2	2	2	1	1	3	2	2	5	2	2	2	1	5	2	1	2	2	2	2	2	3	1	1	2	1	1	1	1	1	1	1	1	1	1	1	1	1	1	1	1	1
321	25	2	2	3	2	3	4	1	2	1	2	2	5	2	1	1	2	1	1	1	4	3	1	2	2	2	2	1	3	2	1	3	3	3	2	3	1	1	1	2	3	1	2	1	1	2	1	1	2
322	25	2	2	6	1	3	4	1	2	1	2	2	5	2	4	1	1	2	1	1	5	2	1	2	2	2	2	3	3	1	1	3	3	1	2	2	2	1	1	1	2	2	2	1	1	1	1	1	1
323	25	2	1	2	1	4	1	2	2	1	2	2	5	1	2	1	3	2	4	1	4	2	1	2	2	2	2	1	1	1	1	3	1	1	1	1	1	1	1	1	1	1	1	1	1	1	1	1	1
324	25	2	1	8	1	2	1	2	2	2	2	2	5	1	2	5	2	2	2	1	5	2	1	2	2	2	2	1	1	1	1	1	1	1	1	1	1	1	1	1	2	1	2	2	1	2	1	1	1
325	25	2	2	2	1	4	6	1	2	1	2	2	5	2	3	5	2	2	6	1	5	2	1	2	1	2	2	1	3	1	1	1	3	1	2	1	1	1	1	1	2	1	2	1	1	1	1	1	1
326	25	2	1	3	1	4	4	2	2	1	2	2	5	2	1	1	2	2	2	1	4	1	1	2	2	2	2	1	3	1	1	3	1	1	1	1	1	1	1	1	1	1	1	1	1	1	1	1	1
327	25	2	1	14	1	3	4	2	2	2	2	1	1	2	2	5	2	2	2	2	3	3	1	2	2	2	2	1	1	1	1	2	2	1	1	1	1	1	1	1	3	1	1	1	1	1	1	1	1
328	25	2	2	1	1	4	4	2	2	2	2	2	5	2	2	1	2	1	3	1	3	3	1	2	2	2	2	1	1	1	1	1	2	2	2	1	1	1	1	1	2	1	1	1	1	2	1	1	1
329	25	2	1	15	1	4	4	2	2	1	2	2	5	2	4	1	2	1	1	1	3	2	1	2	2	2	2	2	1	1	1	1	1	1	1	1	1	1	1	1	1	1	1	1	1	1	1	1	1
330	25	2	1	1	1	3	4	1	2	1	2	1	5	2	1	2	2	2	1	1	4	1	1	2	2	2	2	1	3	1	1	1	3	3	3	3	3	3	3	3	3	3	5	3	3	3	3	3	3
331	25	2	2	15	2	1	6	2	2	2	1	2	3	2	2	5	1	1	2	1	3	2	1	2	2	2	2	1	2	1	1	2	3	2	2	2	1	1	1	1	5	1	1	1	1	1	1	1	1
332	25	2	1	2	1	3	4	2	2	1	2	1	5	2	2	1	2	2	1	1	3	2	1	2	2	2	2	1	3	1	1	2	3	3	3	1	3	3	1	2	3	1	3	1	1	2	1	1	1
333	25	2	2	2	1	4	6	2	2	2	2	2	5	2	2	1	2	2	2	1	3	2	1	2	2	2	2	2	3	1	1	3	2	2	2	1	1	2	1	2	2	1	2	1	1	1	1	1	1
334	25	2	2	2	1	4	2	2	2	1	2	2	5	2	1	5	1	1	1	1	5	1	2	2	2	2	2	3	3	1	1	3	1	1	1	1	5	1	1	1	2	2	2	1	1	2	1	1	1
335	25	2	1	5	1	4	2	1	2	1	2	1	5	2	1	1	2	1	6	1	5	1	2	2	1	2	2	4	3	1	1	1	1	3	3	1	3	3	2	2	4	3	4	5	1	2	1	1	2
336	26	2	2	3	1	3	4	2	2	2	2	2	5	2	2	1	2	2	1	1	4	1	2	2	1	2	2	1	3	1	1	1	3	3	3	1	2	1	2	1	3	3	2	1	2	3	1	1	1
337	26	2	2	7	1	4	6	2	2	1	2	2	5	2	1	5	2	2	2	1	5	3	1	2	1	2	2	1	2	1	1	2	1	2	1	2	2	2	1	1	3	1	2	1	2	1	1	1	1
338	26	2	1	3	1	3	4	2	2	2	2	2	5	2	1	1	2	2	2	1	5	1	1	1	2	2	2	1	2	1	2	2	2	1	1	1	1	1	1	1	2	1	1	1	1	1	1	1	1
339	26	2	1	6	1	2	4	2	2	2	1	1	1	1	1	1	2	1	2	1	3	3	1	2	2	2	2	1	1	1	1	3	1	1	1	1	1	1	1	1	1	1	1	1	1	1	1	1	1
340	26	2	2	11	2	2	6	2	2	2	1	1	1	2	2	5	1	1	1	1	1	3	1	2	2	2	2	2	3	1	1	1	1	1	1	1	1	1	1	1	1	1	1	1	1	1	1	1	1
341	26	2	1	14	1	2	1	1	2	2	2	2	5	1	4	5	2	2	2	1	3	2	1	2	2	2	2	2	2	1	1	2	1	2	1	1	1	1	1	1	2	1	1	1	1	1	1	1	1
342	26	2	1	1	1	4	4	1	2	1	2	2	5	2	2	1	2	2	2	1	4	2	1	2	2	2	2	1	1	1	1	3	3	3	1	1	1	1	1	1	1	1	3	3	1	1	1	1	1
343	26	2	1	13	2	1	6	1	2	2	1	1	3	2	2	5	1	1	1	1	5	2	1	2	2	2	2	2	2	1	1	3	1	1	1	1	1	1	1	1	3	1	2	1	1	2	1	1	1
344	26	2	1	15	1	4	6	2	2	1	2	1	5	2	4	5	1	1	1	1	5	2	1	2	2	2	2	1	3	1	2	3	1	1	1	1	1	1	1	1	1	1	1	1	1	1	1	1	1
345	26	2	2	12	2	1	4	2	2	2	2	2	1	2	2	3	2	2	2	2	1	1	2	2	2	2	2	2	3	1	1	3	1	1	1	1	1	1	1	1	1	1	1	1	1	1	1	1	1
346	26	2	1	2	1	4	2	2	2	1	2	2	5	1	1	1	1	2	1	1	5	2	1	2	2	2	2	3	3	1	1	1	4	3	1	3	2	1	1	1	4	2	2	2	2	2	1	1	1
347	27	1	1	7	1	4	1	2	2	1	2	2	5	2	1	5	2	7	5	1	5	1	1	1	2	2	1	2	3	2	2	3	4	4	4	2	3	4	4	4	4	3	4	3	3	5	2	3	3
348	27	2	1	7	1	3	6	2	2	2	1	1	3	1	2	1	2	2	2	1	5	2	1	2	2	2	2	2	3	1	1	3	2	3	3	1	2	3	3	3	4	1	1	1	2	3	2	2	1
349	27	2	2	9	1	3	4	2	2	1	2	2	5	2	3	1	2	1	1	1	5	3	1	2	2	2	2	3	3	1	2	2	1	1	1	1	1	1	1	1	1	1	1	1	1	1	1	1	1
350	27	2	2	5	1	4	3	2	2	2	1	1	3	2	2	1	3	2	4	1	3	3	1	2	2	1	2	4	3	1	2	3	2	2	1	2	1	1	1	3	3	2	3	2	1	2	1	1	2
351	27	2	2	4	1	4	3	2	2	1	2	2	5	2	2	1	3	1	1	1	3	3	1	2	2	2	2	2	3	1	2	1	1	1	1	1	3	1	1	1	1	1	1	1	1	1	1	1	1
352	27	2	2	9	1	3	4	1	2	2	1	1	3	2	2	1	2	2	2	1	5	2	1	2	1	2	2	2	3	1	2	3	3	4	2	3	3	4	1	3	5	1	5	3	1	4	1	1	1
353	27	2	2	11	1	3	6	2	2	2	1	1	3	2	2	5	1	1	2	1	5	2	1	2	2	2	2	3	3	1	1	1	3	3	1	2	1	1	2	1	4	2	4	3	1	4	1	1	1
354	27	2	2	14	2	2	4	2	2	1	2	2	5	1	2	1	2	2	1	1	5	3	1	2	2	2	2	2	3	1	2	2	1	2	2	1	1	1	1	1	2	1	2	1	1	2	1	1	1
355	27	2	2	1	2	4	4	1	2	1	2	2	5	2	1	1	2	1	1	1	4	1	1	2	2	2	2	1	1	1	1	1	1	1	1	1	1	1	1	1	1	1	1	1	1	1	1	1	1
356	27	2	2	15	1	4	5	2	2	1	2	2	5	2	2	1	3	2	2	2	5	3	1	2	2	2	2	1	3	1	1	2	1	2	1	2	1	1	1	2	2	2	2	1	2	1	1	1	1
357	27	2	2	15	2	2	5	2	2	2	2	2	1	1	1	1	1	1	2	2	5	4	1	2	2	2	2	1	3	1	1	2	1	1	1	1	1	1	1	1	1	1	1	1	1	1	1	1	1
358	27	1	1	4	1	5	6	2	2	2	2	2	5	2	4	1	2	2	2	1	3	2	1	2	2	2	2	1	2	1	1	2	1	1	1	1	1	1	1	1	1	2	2	1	1	1	1	1	1
359	27	2	2	6	1	4	4	2	2	2	2	2	5	2	2	1	2	2	2	1	2	2	3	1	1	2	2	2	3	1	2	3	3	2	2	3	1	1	1	1	2	2	2	2	1	1	1	1	1
360	27	2	2	2	1	3	4	1	2	1	2	2	5	1	3	1	2	2	1	1	5	1	1	2	2	2	2	1	2	1	1	3	3	3	3	3	2	3	3	3	3	3	4	2	2	4	1	2	3
361	28	2	2	12	1	3	2	2	2	2	1	1	1	2	1	5	1	1	2	1	4	2	1	2	2	2	2	2	3	1	2	1	5	4	4	2	4	1	2	1	5	5	5	3	1	4	1	5	1
362	28	2	2	15	1	4	5	2	2	2	1	1	3	1	4	1	3	2	2	1	4	2	1	2	2	2	2	2	3	1	1	2	2	1	2	3	1	1	2	1	3	2	2	1	2	3	1	1	2
363	28	2	2	15	2	2	6	2	2	2	1	1	3	2	4	5	1	1	1	1	5	3	1	2	2	2	2	1	2	1	1	2	2	2	1	1	1	1	1	1	2	1	2	1	1	1	1	1	1
364	29	2	1	9	1	3	6	2	2	2	2	1	5	1	4	5	2	2	2	1	3	3	1	2	2	2	2	3	3	1	1	3	1	1	1	1	3	1	2	1	3	2	2	1	1	2	1	1	1
365	29	2	1	4	1	4	4	2	2	2	1	1	1	1	2	1	1	1	3	1	2	2	1	2	2	2	2	2	2	1	1	2	2	1	1	1	1	1	1	1	2	1	1	1	1	1	1	1	1
366	29	2	1	3	1	5	6	2	2	2	2	2	5	2	2	5	3	2	4	1	4	3	1	2	2	2	2	2	2	1	1	3	1	2	2	1	1	1	1	1	1	1	2	1	1	1	1	1	1
367	29	1	2	14	2	3	6	2	2	1	2	2	5	2	2	1	3	2	2	1	5	2	2	2	2	2	2	1	2	1	1	1	1	1	1	1	1	1	1	1	1	1	1	1	1	1	1	1	1
368	29	2	1	7	1	4	4	2	2	2	1	2	1	2	4	1	2	2	3	1	4	3	2	2	1	1	2	2	3	1	2	2	2	2	2	2	2	2	2	2	3	2	2	1	2	2	1	2	1
369	29	2	1	8	1	3	1	2	2	2	2	2	5	1	1	5	2	2	2	1	5	2	1	2	2	2	2	1	1	1	1	1	1	1	1	1	1	1	1	1	2	1	1	2	1	2	1	1	1
370	29	2	2	15	1	3	1	1	2	1	2	2	3	2	2	1	3	2	1	1	5	1	2	2	1	1	2	3	2	1	2	3	1	1	1	1	1	1	1	1	1	1	1	1	1	1	1	1	1
371	29	2	1	5	1	3	4	2	2	2	1	1	1	2	2	1	1	2	2	1	5	2	1	2	2	2	2	2	3	1	1	2	1	2	1	1	1	1	1	1	3	2	2	1	1	1	1	1	1
372	29	2	1	5	1	3	5	1	2	2	2	2	5	2	1	5	2	2	1	1	5	2	3	2	1	1	1	2	2	1	1	2	1	4	4	1	5	1	1	1	5	3	4	3	1	4	1	1	1
373	29	2	1	15	1	3	6	2	2	1	2	2	5	2	2	5	1	1	1	1	3	2	1	2	2	2	2	1	2	1	1	2	1	1	1	1	1	1	1	1	1	1	1	1	1	1	1	1	1
374	29	2	2	1	1	2	4	2	2	2	1	1	3	2	4	1	2	2	2	1	4	1	1	2	2	2	2	2	2	1	2	2	1	1	1	1	1	1	1	1	1	1	1	1	1	1	1	1	1
375	29	2	2	1	1	4	3	2	2	2	1	1	3	1	3	1	1	2	3	1	5	2	2	2	2	2	1	2	3	1	1	3	2	1	1	1	1	1	1	1	2	1	2	1	1	1	1	1	1
376	29	2	2	12	1	1	5	1	2	2	1	1	1	2	4	5	1	1	2	1	3	4	1	2	2	2	2	2	1	1	1	2	1	1	1	1	1	1	1	1	2	1	1	1	1	1	1	1	1
377	30	2	2	3	1	3	3	2	2	2	1	1	1	2	1	1	2	2	2	1	4	2	1	2	2	2	2	2	2	1	2	2	3	3	3	1	3	3	2	2	4	3	3	3	2	4	1	1	1
378	30	1	2	14	2	2	5	1	2	2	2	1	5	2	2	5	2	2	1	1	5	3	1	2	2	2	2	2	1	1	1	1	1	1	1	1	1	1	1	1	2	2	2	1	1	2	1	1	1
379	30	2	1	13	1	2	6	2	2	2	1	1	3	1	4	5	1	1	1	1	5	3	1	2	2	2	1	1	1	1	1	1	1	1	1	1	1	1	1	1	3	3	3	1	1	2	1	1	1
380	30	2	2	5	1	3	6	2	2	2	1	1	1	2	4	1	1	2	2	1	4	3	1	2	2	2	2	2	2	1	1	2	1	2	1	1	1	1	1	1	2	2	2	1	1	2	1	1	1
381	30	2	2	15	2	1	6	2	2	2	1	1	3	2	2	5	1	1	3	1	4	3	1	2	2	2	2	1	3	1	1	2	1	1	1	2	2	2	2	2	2	2	2	1	1	2	1	1	1
382	30	2	2	15	1	1	6	2	2	2	1	1	1	1	2	5	1	1	1	1	3	3	1	2	2	2	2	1	3	1	1	1	1	1	1	1	1	1	1	1	1	1	1	1	1	1	1	1	1
383	30	1	2	15	1	4	3	2	2	1	2	2	5	1	4	1	3	2	1	1	3	1	1	2	2	2	2	3	3	1	2	3	1	1	1	1	1	1	1	1	1	1	1	1	1	1	1	1	1
384	30	2	2	15	1	3	6	2	2	2	1	1	2	1	2	5	1	1	2	1	3	3	2	2	2	2	2	1	2	1	1	1	1	1	1	1	1	1	1	1	1	1	1	1	1	1	1	1	1
385	30	2	2	15	1	2	6	1	2	2	1	1	1	1	2	2	2	1	2	1	3	3	1	2	2	2	2	1	1	1	1	2	1	1	1	1	1	1	1	1	1	1	1	1	1	1	1	1	1
386	30	2	2	15	2	2	6	2	2	2	1	1	1	1	4	1	1	1	1	1	3	1	1	2	2	2	2	1	3	1	1	2	2	1	2	2	1	1	1	1	2	2	2	1	1	1	1	1	1
387	30	2	2	12	1	1	5	2	2	2	1	1	1	1	2	5	1	1	1	1	4	2	1	2	2	2	2	1	2	1	1	3	1	1	1	1	1	1	1	1	2	1	1	1	1	1	1	1	1
388	30	2	2	12	1	2	6	2	2	1	2	2	5	1	2	5	1	1	1	1	3	2	1	2	2	2	2	2	3	1	2	2	1	1	1	1	1	1	1	1	1	1	1	1	1	1	1	1	1
389	30	2	2	12	2	2	6	2	2	4	1	1	3	1	4	5	1	1	1	1	5	2	1	2	2	2	2	3	2	1	1	2	1	2	2	1	2	1	1	2	4	3	3	1	1	2	1	1	1
390	30	2	2	3	1	4	3	1	2	2	2	2	5	2	2	1	2	3	2	1	5	2	3	1	1	2	2	2	3	1	1	3	2	2	2	2	1	2	2	2	5	1	2	1	1	1	1	1	1
391	30	2	2	12	1	3	6	1	2	2	1	1	1	2	2	1	1	1	1	1	3	3	1	2	1	2	2	3	3	1	2	1	1	1	1	2	1	1	1	1	2	1	3	1	1	1	1	1	1
392	30	1	2	12	1	4	2	1	2	2	2	2	5	2	1	5	3	2	2	1	5	1	2	1	1	2	2	1	2	1	1	3	2	2	2	1	2	1	1	1	2	2	2	1	1	2	1	1	1
393	30	1	1	3	1	4	3	1	2	2	1	1	3	2	2	1	2	3	1	1	5	1	3	1	1	2	2	2	2	1	1	3	2	1	1	1	1	1	1	1	1	1	2	1	1	1	1	1	1
394	31	2	2	5	1	3	4	1	2	2	1	2	1	2	2	1	3	2	3	1	5	3	1	1	1	1	2	2	3	1	1	1	2	2	1	2	2	3	1	1	3	2	3	1	1	3	1	1	1
395	31	1	2	14	2	3	5	1	2	2	2	2	2	1	4	1	1	2	2	1	5	2	2	2	1	2	2	3	3	1	1	2	3	3	3	3	3	5	5	5	5	5	5	3	3	5	1	3	5
396	31	2	2	4	1	3	1	1	2	2	2	1	5	2	1	1	1	1	1	1	5	1	1	2	2	2	2	1	2	1	1	1	1	1	1	1	1	1	1	1	1	1	1	1	1	1	1	1	1
397	31	2	1	3	1	4	3	1	2	2	1	1	1	2	2	1	3	2	3	1	4	3	1	2	2	2	2	2	2	1	1	3	1	2	1	1	1	2	1	2	2	1	2	1	1	2	1	1	1
398	31	2	2	11	1	2	1	2	2	1	2	2	5	2	2	5	1	2	1	1	4	2	1	2	2	2	2	1	3	1	1	2	2	1	1	1	1	1	1	2	2	1	1	1	1	1	1	1	1
399	31	2	2	4	1	4	4	1	2	2	1	1	3	1	3	1	2	1	2	1	5	1	1	2	1	2	2	3	3	1	2	3	5	3	2	3	2	3	1	1	5	1	5	2	1	3	1	1	1
400	31	1	2	1	1	4	6	1	2	1	2	2	5	2	4	1	3	2	2	1	4	2	1	2	2	2	2	2	2	1	2	3	3	4	2	2	3	3	2	4	4	3	4	4	2	5	2	1	2
401	31	2	2	12	1	1	6	1	2	2	1	1	1	2	4	5	1	1	2	1	5	4	1	2	2	2	2	1	3	1	1	1	1	1	1	1	1	1	1	1	1	1	1	1	1	1	1	1	1
402	31	2	2	12	2	2	4	2	2	2	1	1	1	1	2	1	1	1	1	1	5	2	1	2	2	2	2	3	3	1	1	3	2	2	2	1	2	1	2	2	2	2	2	1	1	2	1	1	1
403	32	2	1	1	2	2	5	2	2	2	1	1	1	2	4	5	2	1	1	1	5	3	1	2	2	2	2	1	1	1	1	3	1	1	1	1	1	1	1	1	3	1	1	1	1	1	1	1	1
404	32	2	2	6	1	3	4	2	2	3	1	1	3	2	4	1	1	2	1	1	4	1	1	2	2	2	2	5	3	1	1	3	5	3	3	1	5	1	1	5	5	5	5	1	5	5	1	1	1
405	32	2	1	9	1	4	1	2	2	2	2	2	5	2	3	5	2	2	5	1	5	2	1	2	2	2	2	3	3	1	2	3	4	5	5	3	5	5	3	4	4	4	5	4	3	5	4	1	2
406	32	1	2	11	2	2	6	2	2	2	1	1	3	2	4	5	2	1	1	1	5	1	1	2	2	2	2	1	1	1	1	2	1	1	1	1	1	1	1	1	1	1	1	1	1	1	1	1	1
407	32	2	2	6	1	3	5	2	2	2	1	1	3	2	2	5	2	2	2	1	5	1	1	2	2	2	2	2	2	1	1	3	1	2	1	1	2	1	1	1	2	1	1	1	1	2	1	1	1
408	32	2	2	4	1	4	5	1	2	2	1	1	2	2	1	5	2	1	1	1	5	3	3	1	2	2	2	2	2	1	1	2	1	1	1	1	1	1	1	1	2	1	1	1	1	1	1	1	1
409	32	2	1	5	1	4	4	2	2	2	1	1	1	2	2	2	1	2	1	1	5	1	2	2	2	2	2	2	2	1	1	2	1	1	1	1	1	1	1	1	2	1	1	1	1	1	1	1	1
410	32	2	2	15	1	3	6	2	2	2	1	2	1	1	2	5	1	1	3	1	3	3	1	2	2	2	2	2	2	1	1	2	1	1	1	1	1	1	1	1	1	1	1	1	1	1	1	1	1
411	32	2	1	5	1	4	2	2	2	2	1	1	3	1	1	5	2	2	1	1	5	1	1	2	2	2	2	2	3	1	1	3	3	2	1	2	1	1	1	1	1	1	1	1	1	1	1	1	1
412	32	2	2	12	2	2	6	2	2	2	1	2	4	2	4	5	1	1	2	2	5	2	2	2	2	2	2	2	2	1	1	1	1	1	1	1	1	1	1	1	1	1	1	1	1	1	1	1	1
413	32	2	2	12	2	1	6	1	2	2	1	1	1	2	4	5	1	1	1	1	5	4	1	2	2	2	2	3	3	1	1	2	1	1	1	1	1	1	1	1	1	1	1	1	1	1	1	1	1
414	32	2	2	5	1	4	2	1	2	2	1	1	4	2	1	5	1	1	1	1	5	2	2	1	1	2	1	2	3	1	2	3	3	4	3	2	4	2	3	3	5	4	3	2	2	5	2	1	1
415	32	2	2	9	1	2	6	2	2	2	1	1	3	2	4	5	2	2	5	1	4	3	1	2	2	2	2	1	3	1	1	2	1	1	1	1	1	1	1	1	1	1	1	1	1	1	1	1	1
416	33	2	1	1	1	3	5	2	2	2	1	1	3	2	3	5	1	1	2	1	5	2	1	2	2	2	2	3	2	1	2	3	3	3	3	2	2	2	1	1	3	1	2	1	1	3	2	1	1
417	33	2	2	6	1	4	1	2	2	2	1	1	1	1	4	5	2	2	2	1	4	2	1	2	2	2	2	1	2	1	1	2	1	2	1	1	1	1	1	1	2	1	1	2	1	1	1	1	1
418	33	2	1	8	1	4	6	2	2	4	2	1	5	1	2	1	2	2	1	1	5	1	1	2	2	2	2	1	3	1	1	1	1	2	1	2	2	2	1	1	2	1	1	1	1	2	2	2	1
419	33	2	2	8	2	3	6	2	2	3	1	1	3	2	2	1	2	2	1	1	5	3	1	2	2	2	2	2	2	1	1	1	1	1	1	1	1	1	1	1	1	1	1	1	1	1	1	1	1
420	33	2	1	8	1	4	4	2	2	2	1	1	3	1	2	1	2	2	2	1	4	3	1	1	2	2	2	1	3	2	1	2	1	1	1	1	1	1	1	1	1	1	1	1	1	1	1	1	1
421	33	2	2	15	2	1	6	2	2	2	1	2	1	1	2	5	2	1	2	1	3	2	1	2	2	2	2	2	2	1	1	2	1	1	1	1	1	1	1	1	1	1	1	1	1	1	1	1	1
422	33	2	1	1	1	4	6	2	2	2	1	1	1	1	2	1	3	2	2	2	3	2	1	2	2	2	2	1	2	1	1	2	1	1	1	1	1	1	1	1	1	1	1	1	1	1	1	1	1
423	33	2	2	1	1	5	6	2	2	1	2	2	5	1	2	1	3	2	3	1	3	2	1	2	2	2	2	1	2	1	1	2	1	1	1	1	1	1	1	1	1	1	1	1	1	1	1	1	1
424	33	2	2	11	1	2	6	2	2	2	1	1	1	1	2	5	1	2	1	2	4	3	1	2	2	2	2	2	2	1	1	1	1	1	1	1	1	1	1	1	1	1	1	1	1	1	1	1	1
425	33	2	1	6	1	2	6	2	2	2	2	1	5	2	4	5	2	1	1	1	5	2	1	1	1	2	2	2	3	1	1	2	2	1	1	1	1	1	1	2	2	1	2	1	1	1	1	1	1
426	33	1	1	15	1	2	2	2	2	2	1	1	1	2	4	5	1	2	2	1	5	3	1	2	2	2	2	1	1	1	1	3	2	2	1	1	2	2	2	2	2	2	2	1	2	2	1	2	1
427	33	2	2	5	2	1	6	2	2	2	1	2	1	2	1	5	1	2	1	1	5	3	2	2	2	2	2	2	2	1	1	1	1	1	1	1	1	1	1	1	1	1	1	1	1	1	1	1	1
428	33	2	2	12	2	1	6	2	2	2	1	2	1	2	4	5	1	1	2	1	3	3	1	2	2	2	2	2	3	1	1	2	1	1	1	1	1	1	1	1	4	2	3	2	1	2	1	1	1
429	34	2	1	4	1	3	6	2	2	2	1	2	3	2	1	5	2	2	1	1	5	3	1	2	2	2	2	2	2	1	1	3	1	1	1	1	1	1	1	1	2	2	1	1	1	2	1	1	1
430	34	1	2	11	1	2	3	2	2	1	2	2	5	1	4	5	1	3	3	1	5	1	1	2	2	2	2	1	2	1	1	1	1	1	1	1	1	1	1	1	1	1	1	1	1	1	1	1	1
431	34	2	1	15	2	1	6	1	2	2	1	1	3	2	1	5	1	1	1	1	3	3	2	2	2	2	2	1	2	1	1	2	1	1	1	1	1	1	1	1	1	1	1	1	1	1	1	1	1
432	34	2	2	4	1	4	3	2	2	2	1	1	1	2	2	1	1	2	2	1	3	4	1	2	2	2	2	1	3	1	1	2	2	1	1	1	1	1	1	1	2	1	1	1	1	1	1	1	1
433	34	1	2	11	1	3	2	1	2	2	1	2	3	2	1	5	2	1	1	1	5	1	2	2	2	2	2	2	1	1	1	1	3	3	1	3	3	3	4	3	5	1	5	3	5	5	3	4	4
434	34	1	2	11	1	3	3	2	2	1	2	2	5	2	2	5	2	2	2	1	5	2	1	2	2	2	2	1	2	1	1	2	1	1	1	1	3	2	2	2	3	3	4	1	2	2	1	1	1
435	35	2	1	9	1	2	4	1	2	2	1	1	3	2	2	1	2	2	2	1	5	2	1	2	1	2	2	2	3	2	2	3	3	4	3	3	5	4	1	3	5	1	5	4	1	4	1	2	2
436	35	2	2	14	1	2	6	1	2	3	1	1	3	2	3	1	2	2	1	1	3	2	2	2	2	2	2	3	3	1	1	2	2	2	1	1	3	1	1	1	5	5	5	3	4	2	1	1	2
437	35	2	1	14	2	3	4	2	2	2	1	2	1	2	4	1	1	2	2	1	4	3	1	2	2	2	2	2	1	1	1	1	2	3	1	1	1	1	1	1	3	2	2	1	1	2	1	1	1
438	35	2	2	8	1	3	6	2	2	3	1	1	1	2	2	1	2	2	1	1	4	2	1	2	2	2	2	3	3	1	1	2	1	3	1	1	1	3	1	4	3	1	3	2	1	1	1	1	1
439	35	2	2	4	1	2	4	1	2	2	1	1	1	2	3	5	2	1	2	1	5	2	1	2	1	2	2	2	1	1	1	3	2	2	1	1	1	1	1	1	2	1	1	1	1	1	1	1	1
440	35	2	2	15	1	3	3	1	2	2	1	1	3	2	4	1	3	2	2	1	4	2	2	2	2	2	2	3	2	1	2	2	2	3	2	2	2	1	1	2	4	2	3	2	4	4	1	1	1
441	35	2	2	12	2	1	6	2	2	2	1	1	3	1	4	5	1	1	1	1	5	3	1	2	2	2	1	2	3	1	1	2	3	1	1	1	1	1	3	1	2	1	2	1	1	1	1	2	1
442	35	2	2	12	2	1	6	2	2	2	1	2	1	2	1	5	1	1	1	1	5	4	1	2	2	2	2	2	1	1	1	1	1	1	1	1	1	1	1	1	1	1	2	1	1	1	1	1	1
443	36	2	2	14	1	2	6	1	2	2	1	1	1	1	4	5	1	2	2	1	5	4	1	2	2	2	2	2	2	1	2	2	2	2	2	2	2	2	2	1	3	2	3	2	3	4	2	1	1
444	36	2	2	15	1	2	6	2	2	2	1	2	1	2	2	5	2	1	1	1	3	2	1	2	2	2	2	1	3	1	1	3	1	1	1	1	1	1	1	1	1	1	1	1	1	1	1	1	1
445	36	2	2	15	2	2	6	1	2	2	2	2	5	1	2	1	1	1	1	1	5	2	1	2	2	2	2	2	3	2	2	3	2	3	3	3	4	2	2	2	3	1	2	1	2	3	1	1	1
446	36	2	2	12	2	1	6	2	2	2	1	2	3	1	4	5	1	1	2	1	5	4	1	2	2	2	2	1	1	1	1	1	2	1	1	1	1	1	1	1	2	2	2	1	1	1	1	1	1
447	37	2	2	5	1	3	6	1	2	2	1	1	3	1	2	1	2	1	2	1	4	2	1	2	2	2	2	1	2	1	1	3	1	3	2	1	2	1	1	3	3	1	2	1	2	2	1	1	1
448	37	2	1	6	1	3	4	1	2	2	1	1	1	1	4	5	2	1	2	1	5	1	1	2	2	2	2	2	2	1	2	2	1	1	1	1	2	2	1	1	2	2	2	1	1	1	1	1	1
449	37	2	2	1	1	3	3	2	2	2	1	1	1	2	2	1	2	2	2	1	5	3	1	2	2	2	2	2	2	1	1	2	1	2	1	1	1	1	1	2	2	1	2	1	1	1	1	1	1
450	37	2	2	3	1	2	6	2	2	2	1	1	3	1	3	5	1	2	2	1	5	3	1	2	2	2	2	3	3	1	2	3	2	3	3	1	3	2	2	3	2	2	4	1	3	2	1	1	1
451	37	2	2	14	1	2	5	2	2	2	1	1	1	1	2	5	2	2	2	1	5	2	1	2	2	2	2	2	2	1	1	3	1	2	1	1	1	2	1	2	3	2	2	1	2	2	1	1	1
452	37	2	1	14	1	3	6	1	2	2	1	1	3	2	2	5	2	1	1	1	4	3	1	2	2	2	2	3	2	1	1	3	1	2	2	2	1	1	1	1	2	1	2	1	1	2	1	1	1
453	37	2	2	15	2	1	6	2	2	2	2	1	5	1	2	5	2	1	2	1	3	3	1	2	2	2	2	2	2	1	1	2	1	1	1	1	1	1	1	1	1	1	1	1	1	1	1	1	1
454	37	2	2	12	2	1	6	2	2	2	1	2	1	1	1	1	2	1	1	2	1	1	1	1	2	1	2	2	2	1	1	2	1	2	3	4	5	4	3	2	1	2	3	4	5	4	3	2	1
455	37	2	2	11	1	2	6	1	2	2	1	2	1	1	3	5	1	2	2	1	1	2	1	2	1	2	2	2	2	1	1	3	2	2	1	1	1	1	2	2	3	2	3	2	2	4	1	1	1
456	38	2	2	8	1	3	4	1	2	2	1	1	1	2	1	1	2	2	2	1	5	2	2	2	2	2	2	1	2	1	1	3	1	1	1	1	2	1	1	1	2	2	1	1	1	1	1	1	1
457	38	2	1	2	1	4	6	2	2	2	1	1	1	2	1	5	2	2	6	1	4	3	1	2	2	2	2	1	3	1	1	2	3	3	3	3	3	3	3	3	3	3	3	3	3	3	3	3	1
458	38	2	2	14	2	3	2	1	2	2	1	2	1	1	1	5	1	2	1	1	5	3	2	2	2	2	2	3	1	1	1	1	2	4	3	1	4	4	3	3	3	3	4	2	2	3	2	1	1
459	38	2	1	2	1	4	3	2	2	2	1	2	3	1	3	1	3	2	2	1	4	1	1	2	2	2	1	2	3	1	1	3	1	2	1	1	1	1	1	1	3	1	3	1	1	2	1	1	1
460	38	2	2	2	1	3	6	2	2	2	1	1	3	2	4	5	2	2	3	1	5	2	1	2	2	2	2	1	1	1	1	1	1	1	1	1	1	1	1	1	2	2	2	1	1	1	1	1	1
461	38	2	2	12	1	2	6	1	2	2	1	1	1	2	1	5	2	1	1	1	5	1	1	2	2	2	2	2	3	1	1	3	1	1	1	1	1	1	1	1	1	1	1	1	1	1	1	1	1
462	38	2	2	12	2	2	6	2	2	2	1	2	1	1	1	5	1	1	2	1	3	2	1	2	2	2	2	1	2	1	1	1	2	2	2	2	2	2	1	1	2	2	2	1	1	2	1	1	1
463	38	1	2	10	2	3	5	1	2	2	1	2	2	1	2	1	2	1	1	1	4	3	1	2	2	2	2	1	1	1	1	3	1	1	1	1	1	1	1	1	1	1	1	1	1	1	1	1	1
464	39	2	1	14	2	2	6	2	2	2	2	1	1	1	4	5	1	1	2	2	5	2	1	2	2	2	2	2	3	1	1	3	1	1	1	1	1	1	1	1	2	1	1	1	1	1	1	1	1
465	39	2	2	4	1	2	4	2	2	2	1	1	2	1	3	1	2	1	2	1	5	2	1	2	2	2	2	2	3	1	1	3	1	2	1	1	1	2	1	1	2	2	3	1	1	2	1	1	1
466	39	2	2	5	1	3	6	2	2	2	1	1	1	2	2	5	2	2	1	1	5	2	2	2	2	2	2	2	2	1	1	3	1	1	1	1	1	1	1	1	1	1	1	1	1	1	1	1	1
467	39	2	2	15	2	2	6	2	2	2	1	2	1	1	3	5	1	1	1	2	5	1	1	2	2	2	2	2	1	1	1	2	1	1	1	1	1	1	1	1	2	1	1	1	1	1	1	1	1
468	39	2	2	12	2	3	6	2	2	2	1	2	1	1	4	5	1	2	1	1	5	3	1	2	2	2	2	1	1	1	1	2	1	1	1	1	1	1	1	1	2	1	2	1	2	2	1	1	1
469	39	2	2	14	1	3	5	2	2	2	1	1	1	2	4	5	2	2	2	1	5	1	2	2	2	2	2	2	2	1	1	3	1	1	1	2	1	1	1	1	2	1	1	1	1	2	1	1	1
470	39	2	1	14	1	4	5	2	2	2	1	1	1	1	2	5	1	2	1	1	3	2	2	2	2	2	2	1	3	1	1	3	1	2	2	2	2	2	1	1	2	2	2	1	2	2	1	1	1
471	39	2	2	12	1	2	6	2	2	2	1	1	1	1	2	5	1	2	1	1	5	3	1	2	2	2	2	2	2	1	1	1	1	1	1	1	1	1	1	1	1	1	1	1	1	1	1	1	1
472	40	2	2	8	1	4	6	2	2	2	1	1	1	2	1	5	2	2	2	1	5	2	1	2	2	2	2	2	2	1	1	3	2	1	1	1	2	1	1	1	1	1	1	1	1	1	1	1	1
473	40	2	2	11	2	2	4	1	2	2	1	1	2	2	2	1	1	2	2	1	5	2	2	2	2	2	2	4	3	1	1	1	2	2	1	1	2	1	1	1	1	1	1	1	1	2	1	1	1
474	41	2	2	5	1	3	2	1	2	2	1	1	1	2	3	5	2	1	3	1	5	1	1	2	2	2	2	1	2	1	1	2	3	1	1	2	1	1	1	1	3	1	2	1	1	2	1	1	1
475	42	2	2	14	1	2	6	2	2	2	2	1	1	1	2	5	1	2	2	1	3	4	1	2	2	2	2	1	2	1	1	2	1	1	1	1	1	1	1	1	2	1	2	1	1	1	1	1	1
476	42	2	2	14	2	2	6	2	2	2	2	1	5	1	4	5	1	1	2	1	4	1	1	2	1	2	2	2	1	1	1	3	2	1	1	1	1	1	1	1	1	1	1	1	1	1	1	1	1
477	42	2	2	14	1	4	5	2	2	2	1	1	5	1	2	5	2	1	1	1	5	1	1	2	2	2	2	1	1	1	1	1	1	1	1	1	1	1	1	1	1	1	1	1	1	1	1	1	1
478	42	2	2	14	1	2	6	2	2	3	1	1	1	1	4	5	1	2	2	2	3	3	1	2	2	2	2	2	2	1	1	1	1	1	1	1	1	1	1	1	1	1	1	1	1	1	1	1	1
479	42	2	2	2	1	3	6	1	2	2	1	1	1	2	1	5	2	2	2	1	1	3	1	2	2	2	2	2	3	1	1	3	2	1	1	1	1	1	1	1	1	1	1	1	1	1	1	1	1
480	43	1	1	15	2	3	6	1	2	2	2	1	1	2	4	5	1	1	1	1	5	1	2	2	2	2	2	1	2	1	1	3	1	1	1	1	1	1	1	1	1	1	1	1	1	1	1	1	1
481	43	1	2	12	2	2	3	2	2	2	2	1	5	1	4	1	1	2	1	1	4	3	1	2	2	2	2	1	1	1	1	2	1	1	1	1	1	1	1	1	1	1	1	1	1	1	1	1	1
482	44	2	2	6	1	3	6	2	2	2	2	1	1	1	4	5	1	2	2	1	5	1	1	2	2	2	2	2	2	1	1	3	1	2	1	1	2	2	1	2	2	1	2	1	1	2	1	1	1
483	44	2	2	6	1	3	1	2	2	2	1	1	1	2	4	1	2	2	2	2	5	4	1	2	2	2	2	2	2	1	1	2	1	1	1	1	1	1	1	1	1	1	1	1	1	1	1	1	1
484	44	2	2	14	1	2	6	2	2	2	2	1	5	2	2	5	2	2	1	1	4	2	1	2	2	2	2	1	3	2	2	3	2	2	2	2	5	2	2	2	4	1	2	2	2	5	1	1	2
485	44	2	2	12	2	1	6	2	2	2	1	2	1	1	2	5	1	1	2	1	4	2	1	2	2	2	2	1	2	1	2	1	1	2	1	1	1	1	2	1	2	2	2	1	2	2	1	1	1
486	45	2	2	15	2	2	5	2	2	2	1	2	1	1	4	2	1	1	2	1	5	2	1	2	2	2	2	2	2	1	1	2	1	1	1	1	1	1	1	1	1	1	1	1	1	1	1	1	1
487	45	2	2	15	1	1	6	2	2	2	2	1	1	1	4	5	1	1	2	1	1	2	1	2	2	2	2	1	3	1	1	2	2	1	1	2	1	1	1	1	2	1	1	1	1	1	1	1	1
488	46	2	2	15	1	1	6	2	2	2	2	1	5	2	4	5	1	1	2	1	3	3	1	2	2	2	2	2	2	1	1	2	1	1	1	1	1	1	1	1	2	1	1	1	1	1	1	1	1
489	47	2	2	4	1	2	3	2	2	2	1	1	4	1	3	1	1	1	1	1	3	1	1	1	1	2	1	2	1	2	1	1	2	2	2	2	2	2	2	2	2	4	4	3	3	3	1	1	1
490	47	2	2	12	2	1	6	2	2	3	2	1	4	1	3	5	1	1	1	1	4	1	1	2	2	2	2	3	3	1	1	3	1	1	1	1	1	1	1	1	1	1	1	1	1	1	1	1	1
491	48	2	2	3	1	4	6	2	2	2	1	1	1	1	2	5	2	2	2	1	5	2	1	2	2	2	2	2	3	1	1	1	1	1	1	1	1	1	1	1	5	1	1	1	1	2	1	1	1
492	51	2	1	1	1	2	1	2	2	2	2	1	1	1	2	1	2	2	1	1	5	4	1	2	2	2	2	2	2	1	1	1	1	1	1	1	1	1	1	1	1	1	1	1	1	1	1	1	1
493	54	2	2	12	2	1	2	1	2	2	2	1	5	2	4	1	2	1	1	1	5	2	1	2	1	2	2	1	1	1	1	3	2	2	1	1	1	1	1	3	2	4	3	2	1	1	1	1	1
494	19	2	2	6	1	3	5	2	3	1	2	2	5	2	4	1	2	2	1	2	4	2	1	2	2	2	2	1	1	1	1	1	2	1	1	1	1	1	1	1	1	1	1	1	1	1	1	1	1
495	19	2	1	3	2	2	4	1	3	1	2	2	5	2	4	1	1	2	2	1	4	3	1	2	2	2	2	1	2	1	1	2	2	1	1	1	1	1	1	1	1	1	1	1	1	1	1	1	1
496	19	2	2	12	2	2	4	2	3	1	2	2	1	2	1	5	1	2	1	1	5	2	2	2	2	2	2	1	2	1	1	1	1	1	1	1	1	1	1	1	1	1	1	1	1	1	1	1	1
497	20	2	1	4	1	3	4	1	3	1	2	2	5	2	3	1	2	1	2	1	2	3	1	2	2	2	2	1	3	1	1	2	2	3	4	3	2	2	3	3	3	4	4	3	3	4	3	3	2
498	21	2	1	8	1	4	2	1	3	1	2	2	5	2	1	1	2	2	2	2	5	2	2	2	1	2	1	1	3	1	1	1	2	2	1	1	1	1	1	1	1	1	1	1	1	1	1	1	1
499	21	2	2	4	1	3	4	1	3	1	2	2	5	2	1	1	1	1	1	2	4	4	1	2	2	2	2	2	2	1	1	3	1	1	1	2	1	1	1	1	2	1	1	1	2	1	1	1	1
500	21	2	2	11	2	4	4	2	3	1	2	2	5	2	4	1	1	2	3	1	5	2	2	2	2	2	2	2	3	1	1	1	1	1	1	1	1	1	1	1	1	1	1	1	1	1	1	1	1
501	21	2	1	1	1	2	4	2	3	1	2	2	5	2	2	1	2	2	1	1	4	3	1	2	1	1	2	2	3	1	1	2	2	1	1	1	1	1	1	1	3	3	1	1	1	1	1	1	1
502	21	2	2	11	1	4	4	1	3	1	2	2	5	2	4	1	2	2	1	1	5	4	1	2	2	2	2	1	1	1	1	1	1	1	1	1	1	1	1	1	1	1	1	1	1	1	1	1	1
503	21	2	1	2	1	3	4	2	3	1	2	2	5	2	1	1	2	2	4	2	3	3	3	2	2	2	2	1	1	1	1	1	1	1	1	1	1	1	1	1	1	1	1	1	1	1	1	1	1
504	21	2	2	5	1	2	6	2	3	2	1	1	3	1	2	5	1	2	2	1	3	3	1	2	2	2	2	1	3	1	1	1	1	1	1	1	1	1	1	1	1	1	1	1	1	1	1	1	1
505	22	2	2	4	1	4	6	2	3	1	2	2	5	2	2	5	1	2	1	2	5	2	1	2	2	2	1	1	3	1	1	1	1	1	1	1	1	1	1	1	1	1	1	1	1	1	1	1	1
506	22	2	1	14	2	2	4	2	3	1	2	2	5	2	2	1	1	2	1	1	5	2	2	2	2	2	2	2	1	1	1	2	1	1	1	1	1	1	1	1	2	2	2	1	1	2	1	1	1
507	22	2	2	14	1	2	5	2	3	1	2	2	5	2	2	5	1	2	1	1	5	3	1	2	2	2	2	2	1	1	1	1	1	1	1	1	1	1	1	1	1	1	1	1	1	1	1	1	1
508	22	2	2	3	1	3	4	2	3	1	2	1	5	2	4	1	2	2	1	1	4	1	1	1	1	2	2	1	2	1	1	2	1	2	1	1	1	1	1	2	1	2	1	1	2	3	1	1	1
509	23	2	1	4	1	4	4	1	3	1	2	2	5	1	2	1	2	1	1	1	5	1	1	2	1	2	2	1	1	1	1	3	2	2	1	1	1	2	2	1	3	2	2	2	2	2	1	1	1
510	23	1	1	14	2	2	6	2	3	1	2	2	5	2	4	5	2	2	1	1	5	2	2	2	2	2	2	1	1	1	1	1	1	1	1	1	1	1	1	1	1	1	1	1	1	1	1	1	1
511	23	1	1	7	1	4	1	2	3	1	2	2	5	2	4	5	2	2	3	2	5	3	1	2	2	2	2	1	1	1	1	1	3	1	1	1	1	1	1	1	1	1	1	1	1	1	1	1	1
512	23	2	2	6	1	4	3	1	3	1	2	2	5	2	2	5	2	1	1	1	4	2	1	2	1	2	1	3	3	1	1	3	1	2	1	1	1	2	1	2	4	1	3	4	1	1	1	1	1
513	23	1	2	11	1	3	3	1	3	1	2	2	5	2	2	1	2	2	2	2	5	3	1	2	2	2	2	2	2	1	1	2	1	1	1	1	1	1	1	1	1	1	1	1	1	1	1	1	1
514	23	2	2	14	2	2	4	1	3	1	2	2	5	2	4	1	2	1	1	1	3	1	2	2	2	2	2	5	3	1	1	3	3	3	2	1	1	1	2	1	2	3	3	2	1	2	5	2	1
515	23	2	2	4	1	3	6	2	3	2	1	1	1	2	2	5	2	2	2	1	5	2	1	2	1	2	2	2	2	1	2	3	1	4	2	2	2	1	1	1	4	3	2	1	1	3	1	1	2
516	23	2	2	13	1	2	4	2	3	2	1	1	3	1	1	1	1	2	3	1	4	2	1	2	2	2	2	2	1	1	1	2	1	1	1	1	1	1	1	1	1	1	1	1	1	1	1	1	1
517	23	2	1	13	1	3	4	2	3	2	1	1	3	2	4	1	1	2	2	1	1	4	1	2	2	2	2	1	1	1	1	2	1	1	1	1	1	1	1	1	1	1	1	1	1	2	1	1	1
518	23	2	2	12	1	3	5	1	3	2	1	2	3	2	1	5	1	1	1	1	5	2	1	1	1	2	2	2	3	1	1	1	2	1	1	1	1	1	2	1	3	3	2	1	1	2	1	1	1
519	23	2	1	8	1	3	4	1	3	1	2	2	5	1	3	2	2	2	2	1	4	4	1	2	2	2	2	2	1	1	1	1	1	1	1	1	1	1	1	1	1	1	1	1	1	1	1	1	1
520	23	2	2	2	1	3	6	2	3	1	2	2	5	2	2	5	2	8	2	1	5	3	1	2	2	2	2	1	3	1	1	2	4	2	2	1	1	1	1	1	3	2	2	1	1	2	1	1	1
521	23	2	2	2	1	2	6	2	3	2	2	2	5	2	4	5	2	2	1	1	1	3	1	2	2	2	2	2	3	1	1	2	1	1	1	1	1	1	1	1	1	1	1	1	1	1	1	1	1
522	23	2	1	12	2	3	6	2	3	2	1	1	3	2	2	5	1	1	2	1	4	3	1	2	2	2	2	1	2	1	1	1	1	1	1	1	1	1	1	1	1	1	1	1	1	1	1	1	1
523	23	2	2	12	1	3	5	2	3	1	2	2	5	1	1	1	3	3	2	2	5	3	2	2	2	2	2	1	1	1	1	2	1	1	1	1	1	1	1	1	1	1	1	1	1	1	1	1	1
524	23	2	1	12	1	4	4	2	3	1	2	2	5	2	4	2	1	1	1	1	3	3	1	2	2	2	2	1	3	1	1	2	1	1	1	1	1	1	1	1	1	1	1	1	1	1	1	1	1
525	23	2	1	3	1	3	2	1	3	1	2	2	5	2	1	1	3	2	1	1	5	2	2	1	1	2	2	2	3	1	1	1	1	1	1	1	1	1	1	1	1	1	1	1	1	2	1	1	1
526	24	2	1	2	1	4	2	1	3	1	2	2	5	2	1	1	2	2	2	1	5	2	2	2	1	2	2	1	3	1	1	3	1	1	1	1	1	1	1	1	1	1	1	1	1	1	1	1	1
527	24	1	1	5	1	3	3	1	3	1	2	2	5	2	2	1	2	2	2	2	5	2	2	2	2	2	2	1	3	1	1	2	1	1	1	1	1	1	1	1	1	1	1	1	1	1	1	1	1
528	24	2	2	11	2	2	4	2	3	2	1	1	3	1	2	1	1	2	2	2	5	4	1	2	2	2	2	2	1	1	1	3	2	1	2	3	2	1	1	2	3	2	2	1	3	2	1	1	1
529	24	2	1	9	1	4	4	2	3	1	2	2	5	2	2	1	2	2	2	1	3	3	1	2	1	2	2	2	2	1	2	3	3	2	1	1	2	1	1	1	2	2	2	2	1	2	1	1	2
530	24	2	2	9	1	3	4	1	3	1	2	2	5	2	2	1	2	2	1	1	5	2	1	2	2	2	2	1	2	1	1	2	1	1	1	1	1	1	1	1	2	1	1	1	1	1	1	1	1
531	24	2	2	14	2	2	4	2	3	1	2	2	5	1	2	1	1	2	1	1	1	3	2	2	2	2	2	2	2	2	1	1	1	2	1	2	1	1	1	1	2	1	1	1	1	2	1	1	1
532	24	2	1	14	1	4	6	2	3	2	2	2	5	2	4	5	2	2	2	1	5	3	1	2	2	2	2	2	3	1	1	1	1	1	1	1	1	1	1	1	2	1	2	1	1	1	1	1	1
533	24	2	1	1	1	3	4	2	3	1	2	2	5	2	4	1	2	2	1	1	1	2	1	2	2	2	2	1	3	1	1	1	1	1	1	1	1	1	1	1	1	1	1	1	1	1	1	1	1
534	24	2	1	1	1	3	4	1	3	1	2	2	5	2	2	1	2	2	1	1	4	3	1	2	1	2	2	2	3	1	1	2	2	2	4	1	2	1	1	2	1	2	4	1	1	1	1	2	1
535	24	2	2	13	1	3	6	2	3	1	2	2	5	2	4	5	3	2	1	2	3	4	1	2	2	2	2	1	3	1	1	2	1	2	1	1	1	1	1	1	1	1	2	1	1	1	1	1	1
536	24	1	1	4	2	3	4	1	3	1	2	2	5	2	1	1	2	2	1	1	5	4	1	2	2	2	2	1	1	1	1	3	1	1	1	1	1	1	1	1	1	1	1	1	1	1	1	1	1
537	24	2	2	11	1	3	4	2	3	1	2	2	5	1	3	1	2	2	1	1	1	3	1	2	2	2	2	1	1	1	1	1	1	1	1	1	1	1	1	1	1	1	1	1	1	1	1	1	1
538	24	2	2	13	2	2	6	2	3	2	1	1	1	2	2	5	1	1	1	1	5	1	2	2	2	2	2	1	2	1	1	3	1	1	1	1	1	1	1	1	1	1	1	1	1	1	1	1	1
539	24	2	2	11	2	2	4	1	3	1	2	2	5	2	2	1	1	2	2	1	1	3	1	2	2	2	2	1	2	1	1	2	1	1	1	1	1	1	1	1	1	1	1	1	1	1	1	1	1
540	24	2	1	14	1	2	2	1	3	2	1	1	3	2	4	5	1	1	1	1	5	2	1	2	2	2	2	1	1	1	1	1	2	3	2	1	3	3	2	1	3	2	2	1	2	2	1	1	1
541	24	2	2	3	1	4	4	2	3	1	2	2	5	2	2	1	1	2	1	1	5	3	1	2	2	2	2	2	1	1	1	2	2	1	1	1	1	1	1	1	2	1	2	1	1	1	1	1	1
542	24	2	2	11	1	2	4	1	3	1	2	1	5	2	4	1	1	2	1	1	5	2	2	2	2	2	2	3	3	1	2	3	4	3	4	3	3	3	4	3	5	4	5	3	4	4	3	3	4
543	24	2	2	11	2	3	4	1	3	1	2	2	5	2	3	1	1	2	3	1	1	3	1	2	2	2	2	1	1	1	1	2	1	2	1	1	1	1	1	3	3	2	3	1	1	2	1	1	2
544	24	1	1	15	2	3	3	2	3	1	2	2	5	1	2	1	1	2	2	1	4	4	1	2	2	2	2	2	3	1	1	2	1	2	1	1	1	1	1	1	1	1	1	1	1	1	1	1	1
545	24	2	1	5	1	3	5	2	3	1	2	2	5	2	2	1	1	2	2	1	5	2	1	2	2	1	2	4	3	1	2	3	3	3	1	2	3	3	1	1	5	3	5	2	1	4	1	2	2
546	24	2	2	4	1	3	5	2	3	1	2	2	5	1	3	1	2	2	2	1	3	2	3	2	2	2	2	3	2	1	1	2	1	1	1	1	1	1	1	1	1	1	1	1	1	1	1	1	1
547	24	1	1	2	1	3	4	1	3	1	2	2	5	2	2	1	1	2	2	1	5	3	1	2	2	2	2	2	2	1	1	3	2	2	2	1	2	2	2	1	4	1	3	1	2	2	1	1	1
548	24	2	1	14	1	4	4	1	3	1	2	2	5	2	4	1	1	2	2	1	3	2	1	2	2	1	2	1	1	1	1	2	1	1	1	1	1	1	1	1	1	1	1	1	1	1	1	1	1
549	24	2	1	4	1	3	4	1	3	1	2	2	5	1	3	1	2	1	1	1	5	1	1	2	2	2	2	1	1	1	1	3	1	1	1	1	1	1	1	1	1	1	1	1	1	1	1	1	1
550	24	2	2	2	1	4	4	2	3	1	2	2	5	1	2	1	2	2	1	2	1	4	1	2	2	2	2	3	3	1	1	2	1	1	1	1	1	1	1	1	1	1	1	1	1	1	1	1	1
551	24	2	2	4	1	4	4	2	3	1	2	2	5	2	4	5	2	2	1	1	5	1	1	2	2	1	2	3	3	1	2	3	4	4	3	2	2	2	2	1	4	1	5	1	2	4	1	1	1
552	24	2	1	15	1	2	4	2	3	2	1	1	1	2	2	1	1	1	1	1	4	2	2	2	2	2	2	2	2	1	1	3	1	1	1	1	1	1	1	1	1	1	1	1	1	1	1	1	1
553	24	2	1	1	1	3	3	2	3	1	2	1	3	1	3	5	2	2	1	1	4	2	1	2	2	2	2	1	3	1	1	2	1	1	1	1	1	1	1	1	1	1	1	1	1	1	1	1	1
554	24	2	2	15	2	4	4	2	3	1	2	2	5	2	2	1	2	1	2	1	4	3	1	2	2	2	2	2	3	1	1	2	1	2	2	1	1	1	1	1	3	2	2	1	3	2	1	1	1
555	24	2	2	5	2	3	4	2	3	1	2	2	5	1	3	1	2	2	1	1	3	1	3	2	2	2	1	1	1	1	1	1	2	2	3	2	2	1	2	1	3	2	1	1	1	2	1	1	1
556	24	2	1	14	1	2	4	2	3	2	2	2	5	2	4	1	1	1	1	1	5	2	1	2	2	2	2	1	3	1	2	1	1	1	1	1	1	1	1	1	1	1	1	1	1	1	1	1	1
557	24	1	1	5	1	4	6	2	3	1	2	2	5	2	1	1	3	2	1	1	1	1	2	2	2	2	2	2	1	1	1	1	1	1	1	1	1	1	1	1	1	1	1	1	1	1	1	1	1
558	24	2	2	5	2	3	5	2	3	1	2	2	5	2	2	1	2	2	2	1	5	2	1	2	2	2	2	2	2	1	1	2	1	1	1	1	1	1	1	1	1	1	1	1	1	1	1	1	1
559	24	2	1	12	1	4	5	2	3	1	2	2	5	2	4	5	3	2	2	1	5	2	1	2	2	2	2	1	3	1	1	3	2	1	1	1	1	1	1	1	3	1	2	1	1	1	1	1	1
560	24	2	2	12	2	3	6	2	3	1	2	2	5	1	4	1	2	2	1	2	3	3	1	2	2	2	1	1	2	1	1	2	2	2	3	1	1	2	1	1	2	2	2	1	1	1	1	1	1
561	24	2	1	12	2	1	6	2	3	2	1	1	2	2	4	5	1	1	2	1	2	1	2	2	2	2	1	3	2	1	2	3	1	1	1	2	1	1	1	1	2	1	1	1	1	1	1	1	1
562	24	1	1	12	1	2	5	1	3	1	2	2	5	2	4	5	1	1	1	1	5	4	1	2	2	2	2	1	1	1	1	1	1	1	1	1	1	1	1	1	1	1	1	1	1	1	1	1	1
563	25	2	2	1	1	3	3	2	3	1	2	1	5	1	2	5	2	2	2	1	3	2	2	2	2	2	2	1	1	1	1	3	1	1	1	2	2	1	1	1	1	1	2	1	1	1	1	1	1
564	25	2	2	5	1	2	4	2	3	2	2	2	5	2	2	1	2	1	2	1	3	3	1	2	2	2	2	1	2	1	1	2	1	1	1	1	1	1	1	1	3	2	2	1	1	2	1	1	1
565	25	2	1	7	1	4	4	2	3	2	2	2	5	2	1	1	2	2	1	1	5	2	1	2	2	2	2	2	3	1	2	3	4	3	2	2	1	1	1	2	5	2	3	2	2	4	1	1	1
566	25	2	1	4	1	4	1	2	3	1	2	2	5	2	4	1	3	2	4	1	5	2	1	2	2	2	2	1	3	1	1	2	1	1	1	1	2	2	1	3	2	2	3	1	1	1	1	1	1
567	25	2	2	11	2	2	4	2	3	3	2	2	5	2	2	1	2	2	1	1	5	2	1	2	2	2	2	2	2	1	1	1	1	1	1	1	1	1	1	1	1	1	1	1	1	1	1	1	1
568	25	2	1	14	2	2	2	1	3	1	2	2	5	2	1	5	2	1	1	1	5	3	1	2	2	2	2	1	3	1	1	2	2	2	1	1	1	1	1	1	4	2	3	3	3	3	2	1	2
569	25	2	1	13	1	3	6	2	3	1	2	2	5	1	2	5	1	1	1	1	5	3	1	2	2	2	1	1	1	1	1	1	1	1	1	1	1	1	1	1	1	1	1	1	1	1	1	1	1
570	25	1	1	13	1	4	2	1	3	1	2	2	1	1	2	1	3	2	2	1	5	4	1	2	2	2	2	1	2	1	1	2	1	1	1	1	1	1	1	1	1	1	1	1	1	1	1	1	1
571	25	2	2	2	1	4	4	2	3	1	2	2	5	2	2	1	2	1	1	1	5	3	1	2	1	2	2	1	3	1	1	2	2	3	1	1	3	1	2	3	4	2	3	2	3	3	1	2	2
572	25	2	1	15	1	4	4	2	3	1	2	2	5	1	4	5	3	2	2	1	3	3	1	2	2	2	2	1	2	1	1	2	1	1	1	1	1	1	1	1	1	1	1	1	1	1	1	1	1
573	25	1	2	15	1	3	5	1	3	1	2	2	5	2	4	1	3	2	2	1	5	1	2	2	1	1	2	5	3	1	2	3	1	1	1	1	1	1	1	1	1	1	1	1	1	1	1	1	1
574	25	2	1	3	1	3	6	2	3	1	2	2	5	2	2	1	2	2	1	1	4	3	1	2	2	2	2	2	1	1	1	1	1	1	1	1	1	1	1	1	1	1	1	1	1	1	1	1	1
575	25	2	2	15	2	2	6	2	3	2	1	1	3	2	4	5	2	2	3	1	3	3	1	2	2	2	2	3	3	1	1	2	1	1	1	1	1	1	1	1	1	1	1	1	1	1	1	1	1
576	25	1	1	14	2	3	5	1	3	1	2	2	5	2	3	1	2	2	1	1	4	3	2	2	1	2	2	3	2	1	2	3	3	3	2	1	3	1	1	1	3	1	2	1	1	3	1	1	1
577	25	2	2	1	1	3	4	2	3	1	2	2	5	2	3	1	2	2	1	1	5	2	1	2	1	2	2	1	3	1	1	3	2	2	1	4	1	2	1	1	2	1	4	2	3	3	1	1	1
578	25	2	2	3	1	3	4	1	3	2	1	2	5	2	3	1	2	2	2	1	5	3	1	2	2	2	2	1	2	1	1	1	1	2	1	1	2	1	1	1	2	2	2	1	1	1	1	1	1
579	25	2	1	5	1	4	3	2	3	1	2	2	5	1	3	1	1	2	3	1	3	2	1	2	2	2	2	3	3	1	1	2	1	1	1	1	1	1	1	1	1	1	1	1	1	1	1	1	1
580	25	2	1	12	2	3	4	2	3	2	2	2	5	2	3	1	2	1	1	1	4	2	1	2	1	2	2	3	3	1	1	2	1	1	1	1	1	1	1	1	1	1	1	1	2	1	1	1	1
581	25	2	2	15	1	3	4	2	3	2	2	2	5	2	1	1	2	1	3	1	3	1	2	2	2	2	1	2	3	1	1	1	2	2	3	2	3	2	3	2	5	4	2	2	2	3	1	1	2
582	25	2	2	15	1	4	4	1	3	1	2	2	1	1	4	1	1	2	1	1	3	2	2	2	1	2	2	4	3	1	1	2	1	1	1	1	1	1	1	1	1	1	1	1	1	1	1	1	1
583	25	2	2	6	1	2	4	1	3	1	2	2	5	2	1	5	2	2	2	1	5	2	1	2	2	2	2	2	3	1	1	3	3	1	1	1	1	1	1	1	2	1	1	1	1	1	1	1	1
584	25	2	2	2	1	3	6	2	3	1	2	2	5	2	2	5	2	1	1	1	1	1	1	2	2	2	2	3	3	1	2	2	1	1	1	1	1	1	1	1	1	1	1	1	1	1	1	1	1
585	25	2	2	2	1	4	6	2	3	2	2	2	5	2	1	5	2	2	1	3	1	3	1	2	2	2	2	2	3	1	1	2	2	2	2	1	1	1	1	2	2	2	2	1	1	1	1	1	1
586	25	2	2	2	1	2	4	1	3	1	2	2	5	2	3	1	1	2	2	1	1	2	1	2	2	2	1	2	2	1	2	2	1	1	1	1	1	1	1	1	1	1	1	1	1	1	1	1	1
587	25	2	1	12	1	4	4	2	3	1	2	2	5	1	4	1	1	2	2	1	1	4	1	2	2	2	2	1	1	1	1	1	1	1	1	1	1	1	1	1	1	1	1	1	1	1	1	1	1
588	25	2	1	1	1	4	4	2	3	1	2	2	5	2	2	1	1	2	3	1	4	3	1	2	2	2	2	1	1	1	1	2	1	1	1	1	1	1	1	1	1	1	1	1	1	1	1	1	1
589	26	2	1	3	1	4	2	1	3	1	2	2	5	2	1	5	3	2	2	1	4	2	2	2	1	2	2	2	2	1	1	2	2	1	1	1	1	1	1	1	2	1	1	1	1	2	1	1	1
590	26	2	1	14	1	4	2	2	3	2	1	1	1	2	1	5	2	2	1	1	5	2	1	2	2	2	1	3	3	1	2	3	1	1	1	1	1	1	1	1	1	1	1	1	1	1	1	1	1
591	26	2	1	1	1	4	3	2	3	1	2	2	5	1	2	1	2	2	1	1	4	2	1	2	2	2	2	2	2	1	1	3	1	1	1	1	1	1	1	1	4	2	1	1	1	1	1	1	1
592	26	2	1	14	1	4	4	1	3	2	1	1	3	2	4	2	2	2	2	1	4	2	2	2	2	2	2	1	2	1	2	2	1	1	1	1	1	1	1	1	1	1	1	1	1	1	1	1	1
593	26	2	2	10	2	3	5	1	3	2	1	1	1	2	4	1	3	2	2	1	5	1	2	2	2	2	2	3	3	1	2	2	1	3	2	1	1	3	3	3	3	3	3	1	3	3	1	1	1
594	26	1	2	6	1	3	6	2	3	1	2	2	5	1	2	5	2	1	1	1	3	3	1	2	2	2	2	1	2	1	1	2	2	2	2	2	1	2	2	2	3	2	2	1	2	2	1	1	1
595	26	2	2	9	1	3	4	1	3	3	1	1	3	2	2	1	2	2	2	1	5	3	1	1	1	1	2	3	3	1	2	3	3	3	3	4	4	3	1	1	5	1	4	1	1	4	1	1	3
596	26	2	1	9	1	4	1	2	3	1	2	2	5	2	4	5	2	2	3	1	3	2	1	2	2	2	2	1	2	1	1	2	1	2	1	1	1	1	1	2	3	2	3	1	1	2	1	1	1
597	26	1	1	14	1	2	6	1	3	1	2	2	5	1	2	5	3	2	2	1	5	2	2	2	2	2	2	1	1	1	1	1	1	1	1	1	1	1	1	1	1	1	1	1	1	1	1	1	1
598	26	2	1	3	1	4	5	1	3	1	2	2	5	2	2	1	3	2	2	1	4	3	1	2	2	2	2	1	2	1	1	2	2	2	2	2	1	1	1	1	2	2	2	2	1	1	1	1	1
599	26	2	2	1	1	2	4	2	3	2	1	2	1	2	2	5	2	1	2	1	5	2	1	2	2	2	2	1	1	1	1	3	1	1	1	1	3	1	1	1	3	1	1	1	3	1	1	1	1
600	26	2	2	4	1	4	3	1	3	1	2	2	5	1	4	1	3	2	2	1	5	2	3	2	2	2	2	2	3	1	1	1	1	1	2	1	1	2	1	2	1	1	2	1	1	1	1	1	1
601	26	2	2	13	1	4	6	2	3	1	2	2	5	2	2	5	3	2	1	1	5	3	1	2	2	2	2	2	3	1	2	2	2	1	1	1	1	1	1	1	2	1	1	1	1	1	1	1	1
602	26	2	1	14	1	1	6	2	3	2	2	2	5	2	4	5	2	2	1	1	5	2	1	2	2	2	2	2	1	1	1	1	1	2	1	1	1	1	1	1	3	2	2	1	1	2	1	1	1
603	26	2	1	15	1	4	3	1	3	1	2	2	5	1	3	1	3	2	1	2	1	1	1	2	2	2	2	1	3	1	1	3	1	2	1	1	2	1	2	3	4	2	4	3	1	2	1	1	1
604	26	1	1	14	1	3	5	1	3	1	2	2	5	2	4	1	2	1	1	2	4	1	2	2	2	1	2	3	3	1	2	2	1	5	5	1	1	4	3	4	4	4	4	4	3	4	4	4	4
605	26	2	1	14	1	2	4	2	3	1	2	2	5	2	4	5	2	2	5	1	5	3	1	2	1	2	1	1	2	1	1	1	1	1	1	1	1	1	1	3	3	1	3	1	2	2	1	1	1
606	26	2	2	3	1	4	4	2	3	2	2	2	5	2	3	1	2	2	1	1	5	2	1	2	2	2	2	3	3	1	1	2	2	2	1	1	1	1	1	1	3	1	2	1	1	2	1	1	1
607	26	2	1	2	1	4	6	2	3	1	2	2	5	1	2	5	2	2	1	1	5	1	1	2	2	2	2	2	3	1	1	1	1	1	1	1	1	1	1	1	1	1	1	1	1	1	1	1	1
608	26	2	1	2	1	4	4	2	3	2	2	2	5	2	4	1	2	2	2	1	3	3	1	2	2	2	2	3	2	1	1	1	3	2	1	2	2	1	1	1	4	1	2	3	1	1	1	1	1
609	26	2	1	15	2	3	6	2	3	2	1	1	3	1	4	5	1	1	1	1	1	3	1	2	2	2	2	1	2	1	1	1	1	2	1	1	2	1	1	1	2	2	2	1	2	2	1	1	1
610	26	2	2	15	1	1	6	2	3	2	1	2	1	1	2	5	1	1	2	1	5	3	1	2	1	2	2	1	3	1	1	2	1	1	1	1	1	1	1	1	1	1	1	1	1	1	1	1	1
611	26	2	1	7	1	4	4	1	3	1	2	2	1	2	1	1	3	2	1	1	5	2	3	2	2	2	2	1	1	1	1	1	1	1	1	1	1	1	1	1	1	1	1	1	1	1	1	1	1
612	26	1	1	3	1	3	6	2	3	1	2	2	5	2	2	5	2	2	2	2	5	3	3	2	2	2	2	1	3	1	1	2	1	1	1	1	1	1	1	1	1	1	1	1	1	1	1	1	1
613	26	2	1	1	1	4	3	2	3	1	2	2	5	2	3	1	2	2	2	2	4	2	1	2	2	2	2	1	1	1	1	2	1	1	1	1	1	1	1	1	1	1	1	1	1	1	1	1	1
614	26	2	2	10	2	3	5	2	3	2	1	1	5	1	2	5	1	1	1	1	4	3	1	2	2	2	2	1	3	1	1	3	1	3	3	1	1	2	1	1	5	1	3	1	3	2	1	1	1
615	26	2	1	2	1	4	4	1	3	1	2	2	5	2	2	1	3	2	2	1	4	1	1	2	2	2	2	1	1	1	1	2	1	1	1	1	1	1	1	1	1	1	1	1	1	1	1	1	1
616	26	2	1	12	1	4	4	2	3	1	2	2	5	1	2	1	3	3	2	2	2	4	1	2	2	2	2	2	3	1	1	2	1	2	1	1	1	1	1	1	2	1	2	1	1	1	1	1	1
617	26	2	2	12	1	2	6	2	3	2	1	1	3	2	4	1	2	2	1	2	3	3	1	2	2	2	2	1	3	1	1	2	1	1	1	1	1	1	1	1	1	1	1	1	1	1	1	1	1
618	26	2	1	14	1	4	3	1	3	1	2	2	5	2	3	1	2	2	2	1	5	2	3	2	2	2	1	2	3	1	1	3	1	1	1	1	1	1	1	1	2	1	2	1	1	1	1	1	1
619	26	1	1	12	1	3	5	2	3	1	2	2	5	2	4	1	3	2	1	1	3	3	1	2	2	2	2	1	2	1	1	2	1	1	1	1	1	1	1	1	1	1	1	1	1	1	1	1	1
620	26	1	1	12	1	4	3	1	3	1	2	1	5	1	2	1	3	2	2	1	3	3	1	2	2	2	2	1	2	1	1	2	1	1	1	1	1	1	1	1	1	2	2	1	1	2	1	1	1
621	26	2	1	5	1	4	2	1	3	2	2	2	5	2	1	1	3	2	3	1	5	1	2	1	1	1	2	3	3	2	1	3	3	5	2	2	3	3	2	4	4	1	4	1	3	5	1	2	2
622	27	2	1	1	1	3	4	2	3	1	2	2	5	2	1	1	2	1	2	1	5	1	1	2	1	2	2	1	3	1	1	1	1	1	1	1	1	1	1	1	1	1	1	1	1	1	1	1	1
623	27	1	2	8	1	4	3	1	3	1	2	2	5	2	4	1	3	2	6	1	4	1	1	1	1	1	2	2	3	1	1	2	1	2	1	2	1	2	2	2	2	2	2	2	1	2	1	1	1
624	27	2	2	1	1	4	4	1	3	1	2	2	5	1	3	2	2	2	1	1	5	3	1	2	2	2	2	2	2	1	1	1	2	2	2	1	1	1	1	1	2	1	1	1	2	1	1	1	1
625	27	2	2	6	1	4	3	2	3	2	2	2	5	2	1	1	2	2	2	1	5	3	1	2	2	2	2	1	1	1	1	2	2	1	1	1	1	1	1	1	2	1	2	1	1	1	1	1	1
626	27	1	1	15	1	3	6	2	3	1	2	1	3	1	2	5	3	2	4	2	5	3	1	2	2	2	2	3	2	1	1	2	1	1	1	1	1	1	1	1	1	1	1	1	1	1	1	1	1
627	27	2	1	4	1	3	5	2	3	1	2	2	5	2	4	1	3	2	1	1	4	2	3	1	2	1	2	3	3	1	2	3	4	1	1	5	2	2	1	1	5	1	1	1	1	3	1	1	1
628	27	2	1	3	1	4	5	2	3	1	2	1	5	2	2	1	3	2	1	1	5	2	1	2	2	2	2	2	2	1	1	1	1	1	1	1	1	1	1	1	1	1	1	1	1	1	1	1	1
629	27	1	1	7	2	3	3	1	3	2	1	2	2	1	2	1	2	2	2	1	5	1	3	2	1	1	2	1	3	2	1	3	1	1	1	1	1	1	1	1	2	1	1	1	1	1	1	1	1
630	27	1	1	14	1	3	6	2	3	1	2	2	5	2	4	5	1	1	1	1	5	2	2	2	2	2	2	2	2	1	2	2	1	2	2	1	1	1	1	1	1	1	1	1	1	1	1	1	1
631	27	1	1	14	1	3	5	1	3	1	2	2	5	1	4	1	2	1	1	1	5	2	2	2	2	2	2	3	3	1	2	3	1	3	3	1	2	2	2	3	3	2	2	1	1	4	2	1	1
632	27	2	1	5	1	4	4	1	3	1	2	2	5	2	2	1	2	2	2	1	4	2	1	2	2	2	2	3	2	1	1	1	2	1	1	1	1	1	1	1	3	2	2	2	1	2	1	1	1
633	27	2	2	1	1	4	5	2	3	2	1	1	3	1	2	1	3	2	3	1	4	3	1	1	1	1	2	1	2	1	1	2	3	2	1	1	1	1	1	1	2	1	1	1	1	1	1	1	1
634	27	2	1	12	1	3	6	2	3	1	2	2	5	1	2	1	1	1	2	1	5	1	1	2	2	2	1	2	2	1	1	3	2	1	1	1	1	1	1	1	1	2	2	1	1	1	1	1	1
635	27	2	2	15	2	2	1	2	3	2	1	1	3	2	4	5	1	1	2	1	3	3	1	2	2	2	2	2	3	2	1	2	1	1	2	2	1	1	1	1	2	1	1	1	1	2	1	1	1
636	27	2	2	2	1	4	5	2	3	2	1	1	3	2	2	5	2	2	2	1	4	3	1	2	2	2	2	1	3	1	1	2	1	1	1	1	1	1	1	1	1	1	1	1	1	1	1	1	1
637	27	2	2	14	1	4	5	1	3	1	2	2	5	1	2	1	2	1	2	1	5	2	1	2	2	2	2	3	3	1	1	2	1	1	2	1	2	2	1	2	3	1	1	1	1	2	1	2	1
638	27	2	1	2	1	3	5	2	3	1	2	2	5	1	2	1	1	1	2	2	4	2	1	2	2	2	2	1	2	1	1	1	1	2	1	1	5	2	2	2	3	1	5	1	1	2	2	1	1
639	27	2	1	5	2	3	3	2	3	2	2	2	5	2	2	5	2	2	2	1	5	2	1	2	2	2	2	2	2	1	1	1	1	1	1	1	1	1	1	2	2	1	2	1	1	1	1	1	1
640	27	2	1	7	1	3	5	2	3	1	2	2	5	1	2	5	2	2	2	1	3	3	1	2	2	2	2	3	2	1	1	2	2	1	1	1	1	1	1	1	2	1	2	1	2	2	1	1	1
641	27	2	2	12	1	4	3	2	3	2	2	2	5	2	2	1	3	2	3	1	3	3	1	2	2	2	2	3	3	1	1	1	1	1	1	1	1	1	1	1	2	2	2	2	1	2	1	1	1
642	27	2	1	5	1	4	2	1	3	1	2	1	5	2	1	1	3	2	2	1	5	1	1	2	2	2	2	3	3	2	2	3	1	5	5	1	5	2	1	1	5	2	4	1	1	3	3	1	1
643	27	2	2	7	1	4	4	2	3	2	2	2	5	2	2	1	2	2	2	1	5	3	1	2	2	2	2	1	2	1	1	2	1	1	1	1	1	1	1	1	3	1	2	1	1	2	1	1	1
644	28	2	2	14	2	2	6	1	3	2	2	2	5	2	4	5	2	1	2	1	5	2	1	2	2	2	2	2	3	1	1	1	1	1	1	1	1	1	1	1	1	1	1	1	1	1	1	1	1
645	28	2	2	14	1	5	3	1	3	2	2	2	5	2	2	2	3	2	1	1	1	4	1	2	2	2	2	3	2	1	1	1	1	2	2	1	1	2	1	2	2	1	2	1	1	1	1	1	1
646	28	2	1	4	1	4	6	2	3	2	1	1	1	1	2	5	2	2	2	1	1	1	1	2	2	2	2	1	3	1	1	3	3	1	1	1	2	1	1	1	3	1	1	2	1	1	1	1	1
647	28	2	1	13	1	3	2	2	3	1	2	1	5	2	4	1	3	2	2	1	3	3	1	2	2	2	2	3	2	1	1	2	1	1	1	1	1	1	1	1	1	1	1	1	1	1	1	1	1
648	28	1	1	1	1	4	3	1	3	1	2	2	5	2	2	1	2	2	2	1	5	2	2	2	2	2	2	3	2	1	1	2	3	2	2	1	2	2	2	3	2	2	4	2	1	2	3	2	2
649	28	2	1	13	1	2	6	2	3	2	1	2	1	2	4	5	1	2	1	1	5	3	1	2	2	2	2	1	1	1	1	2	1	1	1	1	1	1	1	1	1	1	1	1	1	1	1	1	1
650	28	2	1	4	1	4	4	1	3	2	1	1	3	2	4	1	1	1	1	1	5	1	3	2	2	2	2	4	3	1	3	3	2	4	5	4	5	5	3	4	4	3	4	1	3	4	1	1	1
651	28	2	1	2	1	4	1	2	3	1	2	2	5	2	2	5	2	2	2	1	4	2	3	2	2	2	2	2	3	1	1	2	1	1	1	1	1	1	1	1	1	1	1	1	1	1	1	1	1
652	28	2	1	5	1	4	4	2	3	2	2	2	5	2	1	1	2	2	1	1	4	2	1	2	2	2	2	1	3	1	1	2	2	1	2	2	1	1	1	1	2	2	2	1	1	1	1	1	1
653	28	1	1	5	1	4	3	1	3	1	2	2	5	2	1	1	3	2	2	1	5	1	3	2	1	1	2	1	1	1	1	1	1	1	1	1	1	1	1	1	4	1	1	1	1	1	1	1	1
654	28	1	2	15	1	4	6	2	3	1	2	2	5	2	2	5	2	1	1	2	3	3	1	2	2	2	2	2	3	1	2	2	1	1	1	1	1	1	1	1	1	1	1	1	1	1	1	1	1
655	28	2	2	14	1	4	3	1	3	1	2	2	5	1	2	1	3	2	2	1	5	3	1	2	2	2	2	2	3	1	2	2	2	2	3	2	1	1	1	1	1	1	1	1	1	2	1	1	1
656	28	2	2	15	2	4	6	2	3	2	1	1	1	2	2	5	1	2	1	1	3	3	1	2	2	2	2	3	2	1	2	2	2	1	1	1	1	1	1	1	2	2	2	1	1	1	1	1	1
657	28	2	1	11	2	4	3	2	3	1	2	2	5	2	4	1	3	2	2	1	5	3	1	2	2	2	2	4	3	2	1	2	1	2	2	1	1	1	1	1	3	1	2	1	1	3	1	1	1
658	28	1	1	15	1	3	3	1	3	2	2	2	5	2	1	1	3	2	2	1	5	2	2	2	2	2	2	3	2	1	2	3	3	2	1	1	1	2	1	1	2	1	2	1	1	2	1	1	1
659	28	2	1	14	1	4	3	1	3	1	2	2	5	2	2	1	3	2	2	1	5	3	2	2	2	2	2	3	3	1	1	3	4	3	1	2	4	2	1	1	4	4	4	1	1	4	1	1	1
660	28	2	2	12	2	2	6	2	3	2	1	1	3	2	4	5	1	1	1	1	5	2	2	2	2	2	2	1	3	1	1	1	1	1	1	1	1	1	1	1	1	1	1	1	1	1	1	1	1
661	28	2	2	12	2	2	6	2	3	2	1	1	3	2	3	5	1	1	1	1	3	3	1	2	2	2	2	2	3	1	1	3	1	1	1	1	1	1	1	1	2	1	2	1	1	1	1	1	1
662	28	1	2	10	2	1	6	2	3	1	2	2	5	1	1	1	1	1	1	1	2	1	1	1	2	2	2	1	3	1	1	2	1	1	1	1	1	1	1	1	1	1	1	1	1	1	1	1	1
663	29	2	2	8	1	4	2	2	3	2	1	1	3	2	1	1	3	2	3	1	5	1	1	2	1	2	2	2	3	1	2	3	2	2	1	2	2	1	1	2	3	3	2	1	1	2	1	1	1
664	29	1	2	4	1	3	1	1	3	1	2	2	5	2	4	5	2	3	3	1	5	3	1	2	2	2	2	1	1	1	1	2	1	1	1	1	1	1	1	1	1	2	1	1	1	2	1	1	1
665	29	1	1	14	1	4	3	2	3	2	1	1	3	2	2	1	1	2	3	1	3	3	1	1	1	2	2	2	3	1	2	3	2	3	1	1	2	2	1	2	3	2	2	1	1	2	1	1	1
666	29	2	2	8	1	3	3	2	3	2	1	1	3	2	4	1	3	2	1	1	3	3	1	2	1	2	1	3	2	1	2	2	1	1	1	1	3	2	1	1	1	1	1	1	1	1	1	1	1
667	29	2	2	5	1	3	4	2	3	2	1	1	3	2	2	1	2	1	1	1	5	3	1	2	1	2	2	3	3	2	2	2	1	1	1	1	2	3	2	3	5	1	5	2	1	1	1	1	1
668	29	1	2	14	1	2	6	2	3	2	1	1	1	2	4	5	1	1	1	1	5	2	1	2	1	2	2	2	1	1	1	1	2	1	1	1	2	1	1	2	2	1	2	1	1	2	1	1	1
669	29	2	1	15	1	4	4	2	3	2	2	2	5	2	2	1	3	2	2	1	3	3	2	2	1	2	2	1	1	1	1	3	2	2	2	1	1	1	1	1	2	2	2	1	1	2	1	1	1
670	29	2	2	15	2	4	6	2	3	2	2	1	1	2	2	5	1	1	2	1	3	3	1	2	2	2	2	2	3	1	1	1	1	2	2	1	1	2	1	2	4	2	2	1	1	2	1	1	1
671	29	2	2	13	1	4	6	2	3	2	2	2	5	1	4	1	3	2	2	1	5	2	1	2	2	2	2	2	3	1	1	3	1	2	2	1	2	2	1	1	2	3	2	2	1	1	1	1	1
672	29	1	1	14	2	3	5	1	3	1	2	2	5	2	2	1	2	1	1	1	5	2	3	1	1	1	1	2	3	1	1	1	1	1	1	1	1	1	1	1	1	1	1	1	1	1	1	1	1
673	29	2	1	15	1	3	6	2	3	1	2	2	1	2	2	1	3	2	2	1	3	1	1	2	2	2	2	2	3	1	2	3	3	4	3	1	1	3	3	3	3	2	3	2	3	3	1	1	1
674	29	2	2	15	2	1	6	2	3	2	1	1	1	2	2	5	1	2	2	1	3	2	1	2	2	2	2	1	1	1	1	1	1	1	1	1	1	1	1	1	1	2	1	1	1	1	1	1	1
675	29	1	1	5	1	4	3	2	3	1	2	2	5	2	2	5	3	2	1	2	3	3	1	1	2	1	2	1	3	2	1	1	1	1	1	1	1	1	1	1	1	1	1	1	1	1	1	1	1
676	29	2	1	4	1	4	4	1	3	1	2	2	5	1	2	1	2	2	1	1	5	2	1	2	2	2	2	2	3	1	1	3	1	1	1	1	1	1	1	1	3	1	3	1	1	1	1	1	1
677	29	2	2	12	1	4	3	2	3	2	2	2	5	1	4	2	3	2	2	1	4	3	1	2	2	2	2	3	3	1	2	2	1	2	1	1	1	1	1	1	2	1	1	1	1	1	1	1	1
678	29	2	2	12	1	2	6	2	3	2	1	1	1	1	4	5	1	1	1	1	5	1	1	2	2	2	2	1	3	1	1	2	1	2	2	1	1	2	2	1	1	1	2	1	1	2	1	1	1
679	29	1	1	5	1	4	2	1	3	1	2	2	5	2	1	5	3	2	2	1	5	1	2	1	1	2	2	2	3	1	1	3	3	3	1	2	1	1	1	1	1	1	1	2	1	1	1	1	2
680	30	1	2	4	1	5	3	1	3	2	2	1	4	2	2	1	2	2	1	2	3	3	2	2	2	2	2	1	2	1	1	3	1	1	1	1	1	1	1	1	1	1	1	1	1	1	1	1	1
681	30	1	2	14	2	2	5	2	3	2	1	1	3	2	2	1	1	2	2	1	5	3	1	1	2	1	1	3	2	1	2	2	2	2	2	2	2	2	2	2	2	2	2	2	2	2	2	2	2
682	30	2	1	11	1	3	4	2	3	2	1	1	2	2	1	1	1	2	2	1	5	1	1	2	2	2	2	2	3	1	1	1	2	2	1	1	3	3	2	2	2	3	3	1	1	1	1	1	1
683	30	2	2	3	1	5	3	2	3	2	2	1	5	2	2	1	3	2	1	1	5	1	2	2	2	2	2	2	1	1	1	3	4	4	3	3	1	1	1	1	3	1	3	3	1	2	1	1	1
684	30	2	2	3	1	4	3	1	3	2	1	1	1	2	2	1	3	2	2	1	5	2	1	2	2	1	2	2	3	1	2	3	3	5	3	2	3	2	1	2	5	1	3	1	1	3	5	2	3
685	30	2	2	4	1	3	6	2	3	1	2	2	5	2	4	5	3	2	1	1	1	1	1	2	2	2	2	2	2	1	1	2	1	1	1	1	1	1	1	1	1	1	1	1	1	1	1	1	1
686	30	1	2	14	2	2	6	1	3	2	1	2	2	2	4	5	3	2	2	1	5	3	2	2	2	2	2	3	3	1	2	3	2	1	1	1	1	1	1	1	3	2	2	1	1	1	1	1	1
687	30	2	1	6	1	3	2	2	3	2	1	1	3	2	1	1	2	2	2	1	5	2	1	2	2	2	2	2	1	1	1	1	1	2	2	1	1	2	1	2	1	1	2	1	1	2	1	1	1
688	30	2	1	3	1	4	1	2	3	1	2	2	5	2	2	5	2	1	2	1	3	3	1	2	2	2	2	1	2	1	1	2	1	1	1	1	1	1	1	1	1	1	1	1	1	1	1	1	1
689	30	2	1	4	1	4	3	2	3	2	1	1	3	2	2	5	2	2	2	1	5	2	1	2	2	2	2	4	3	1	2	3	5	5	1	1	1	2	1	3	5	1	3	1	1	3	1	1	1
690	30	2	2	15	2	1	6	2	3	2	1	1	1	2	1	5	2	1	1	1	3	3	1	2	1	2	2	2	2	1	1	2	1	2	2	1	2	1	1	2	4	2	4	1	2	3	1	1	1
691	30	2	1	4	1	5	3	1	3	1	2	2	5	2	3	1	3	2	2	1	5	2	1	1	1	2	2	3	3	1	2	3	3	5	4	2	5	5	4	3	1	1	5	3	1	4	1	1	2
692	30	2	2	15	2	3	4	2	3	2	1	1	3	2	2	1	3	2	2	1	5	1	2	2	2	2	2	3	3	1	1	3	1	1	1	1	1	1	1	1	1	1	1	1	1	1	1	1	1
693	30	2	2	15	1	3	5	2	3	2	1	1	1	1	4	5	1	1	1	1	2	3	1	2	1	2	2	2	1	1	1	1	1	1	1	1	1	1	1	1	1	1	1	1	1	1	1	1	1
694	30	1	2	4	2	4	3	2	3	2	2	2	5	2	2	1	2	2	2	1	5	2	3	2	2	2	2	3	3	1	2	3	2	1	2	1	1	1	1	1	2	2	1	1	1	2	1	1	1
695	30	1	2	7	1	1	1	1	3	1	2	2	5	2	2	5	2	2	2	1	5	2	1	2	2	2	2	1	3	1	1	2	1	1	1	1	1	1	1	1	1	1	1	1	1	1	1	1	1
696	30	1	1	3	1	4	3	2	3	1	2	2	5	1	4	5	3	3	2	2	3	2	1	2	2	2	2	2	2	1	1	2	1	1	1	1	1	1	1	1	1	1	1	1	1	1	1	1	1
697	30	2	2	5	1	5	2	1	3	2	2	1	5	2	1	1	2	1	2	1	5	1	2	1	1	2	2	2	3	1	1	3	3	1	1	2	3	1	1	1	4	1	1	2	1	2	1	1	1
698	31	2	2	14	1	4	2	2	3	2	1	1	3	2	1	1	2	2	2	1	4	1	3	2	1	1	2	2	2	1	1	2	2	1	1	2	1	1	1	1	1	1	1	1	1	1	1	1	1
699	31	2	2	3	1	5	3	1	3	2	2	2	5	2	2	2	3	2	1	1	4	2	1	2	2	2	2	2	3	1	1	3	2	2	1	2	2	1	1	1	3	2	2	1	1	2	1	1	1
700	31	2	2	1	1	4	3	2	3	2	1	1	3	2	4	1	2	2	2	1	5	1	1	2	2	2	2	3	2	1	2	3	3	2	1	1	2	2	1	1	2	1	2	1	1	2	1	1	1
701	31	1	1	3	1	4	1	2	3	2	1	1	2	2	4	5	2	1	1	1	4	1	1	2	2	2	2	2	2	1	2	2	3	2	2	2	2	2	1	2	3	2	2	2	1	2	1	1	1
702	31	2	2	4	1	3	4	2	3	2	1	1	3	1	1	1	1	1	1	1	5	2	1	2	2	2	2	1	2	1	1	1	1	1	1	1	1	1	1	1	4	1	1	1	1	1	1	1	1
703	31	1	1	14	2	4	2	1	3	2	1	2	2	2	4	5	2	2	2	1	5	2	2	2	2	2	2	2	3	1	1	3	1	1	1	1	1	1	1	1	1	1	1	1	1	1	1	1	1
704	31	2	2	2	1	4	3	1	3	2	2	2	5	2	2	2	3	2	2	1	5	3	1	2	2	2	2	3	2	1	1	3	1	3	3	1	1	1	1	1	3	1	1	1	1	1	1	1	1
705	31	2	2	15	2	1	6	2	3	2	1	1	1	2	4	5	1	1	1	1	3	2	1	2	2	2	2	1	2	1	1	1	1	1	1	1	1	1	1	1	1	1	1	1	1	1	1	1	1
706	31	2	2	5	1	4	5	1	3	1	2	2	5	2	2	1	3	2	2	2	5	2	1	1	1	2	2	2	3	1	2	2	1	1	1	1	1	1	1	1	2	1	1	1	1	1	1	1	1
707	31	2	2	14	1	3	4	1	3	2	1	1	4	2	3	1	2	2	1	1	5	3	1	2	2	2	2	2	2	1	1	2	1	1	1	1	1	1	1	1	1	1	1	1	1	1	1	1	1
708	31	2	2	12	1	4	3	2	3	2	1	1	1	2	2	1	3	2	1	1	5	1	2	2	2	2	2	3	3	2	1	1	3	3	3	2	3	3	1	1	5	4	5	1	1	3	1	1	1
709	31	2	2	12	2	2	6	2	3	2	1	2	1	2	2	5	1	1	1	1	4	3	1	2	2	2	2	1	2	1	1	1	1	1	1	1	1	1	1	1	2	1	2	1	1	1	1	1	1
710	31	1	1	10	1	4	3	1	3	2	1	1	2	2	4	1	3	2	2	1	4	3	2	2	2	2	2	1	2	1	1	1	1	2	2	1	1	2	1	2	4	1	1	1	2	2	1	1	1
711	32	2	1	1	1	3	1	2	3	2	1	1	3	2	2	5	2	3	3	1	4	4	1	2	2	2	2	2	3	1	1	2	3	3	1	1	1	1	1	1	3	1	3	1	1	1	1	1	1
712	32	2	2	14	1	2	1	2	3	2	1	1	1	2	2	5	2	2	1	1	5	2	2	2	2	2	2	2	2	1	1	1	1	1	1	1	1	1	2	1	2	2	2	1	2	2	1	1	1
713	32	2	1	15	1	4	4	1	3	3	1	1	1	2	3	1	3	2	2	1	3	2	1	2	2	2	2	3	3	1	1	1	1	1	1	1	3	1	2	1	2	1	1	1	1	1	1	1	1
714	32	2	1	3	1	4	4	2	3	2	1	1	1	1	3	1	2	2	6	1	5	1	2	1	1	2	2	1	3	1	1	3	3	2	1	2	2	1	1	1	3	2	3	1	1	2	1	1	1
715	32	2	1	1	1	4	6	2	3	2	1	1	5	2	3	5	2	2	2	1	4	2	1	2	1	2	2	2	3	1	1	2	1	1	1	1	1	1	1	1	1	1	1	1	1	1	1	1	1
716	32	2	1	3	1	2	6	2	3	2	1	1	4	2	2	5	2	2	2	1	5	2	1	2	2	2	2	2	2	1	1	2	2	3	1	1	1	3	2	3	3	2	3	1	1	3	1	1	1
717	32	2	1	5	1	3	1	1	3	2	1	1	1	2	3	5	2	1	3	1	4	2	2	2	2	2	2	2	2	1	1	3	3	3	3	3	3	4	3	4	4	3	4	2	4	4	3	1	2
718	32	2	2	12	1	2	6	2	3	2	1	1	1	2	4	5	2	1	2	1	5	2	1	2	2	2	2	3	3	1	1	3	1	1	1	1	1	1	1	1	1	1	1	1	1	1	1	1	1
719	32	2	1	15	1	4	5	2	3	2	1	2	1	2	2	1	2	2	2	1	3	3	1	2	2	2	2	2	3	1	1	3	1	1	1	1	1	1	1	1	2	1	1	1	1	1	1	1	1
720	32	2	2	15	2	2	6	2	3	2	1	2	1	2	4	5	1	1	2	1	5	2	1	2	2	2	2	1	3	1	1	1	1	2	1	1	1	1	1	1	5	2	2	1	1	2	1	1	1
721	32	2	2	15	2	1	6	2	3	2	1	2	1	2	3	5	1	1	1	1	3	3	1	2	2	2	2	2	2	1	1	2	1	1	1	1	1	1	1	1	1	1	1	1	1	1	1	1	1
722	32	2	2	12	2	2	6	2	3	2	1	1	1	1	4	1	1	1	1	1	5	3	1	2	2	2	2	1	2	1	1	1	1	1	1	1	1	1	1	1	1	1	1	1	1	1	1	1	1
723	33	2	2	13	1	2	6	2	3	2	1	1	1	1	4	5	1	1	2	2	3	3	1	2	2	2	2	2	1	1	1	2	1	1	1	1	1	1	1	1	1	1	1	1	1	1	1	1	1
724	33	2	1	14	1	4	5	1	3	2	1	1	3	2	4	1	1	2	2	1	5	2	2	2	2	2	2	1	1	1	1	1	2	1	1	1	1	1	1	1	2	2	1	1	1	1	1	1	1
725	33	1	2	1	1	4	1	1	3	1	2	2	5	1	2	1	3	2	1	1	3	2	1	2	2	1	2	3	3	2	2	3	2	4	5	2	5	2	2	3	5	3	4	2	1	5	5	2	1
726	33	2	2	4	1	4	6	2	3	2	1	1	1	2	2	1	1	2	2	1	5	3	1	2	2	2	2	1	2	1	1	3	2	3	3	5	4	3	1	2	4	3	4	2	5	5	2	1	2
727	33	2	2	3	1	4	6	2	3	2	1	1	4	2	3	1	2	2	2	1	4	2	1	2	2	2	2	2	3	1	1	3	5	3	3	4	4	3	2	2	5	1	4	3	3	4	1	1	2
728	33	2	2	11	2	2	4	1	3	2	1	2	1	1	4	1	2	2	2	1	4	1	1	2	2	2	2	2	2	1	1	1	1	1	1	1	1	1	1	1	1	1	1	1	1	1	1	1	1
729	33	2	2	13	1	3	5	1	3	2	1	1	3	2	2	1	1	1	1	1	5	1	1	2	1	2	2	3	3	1	1	2	1	2	1	1	1	2	1	2	1	1	1	1	1	1	1	1	1
730	33	1	2	15	1	3	3	2	3	2	1	2	2	2	4	1	3	2	2	1	5	2	1	2	2	2	2	3	3	1	1	3	1	1	1	1	1	1	1	1	3	3	1	1	1	1	1	1	1
731	33	2	2	2	1	3	2	2	3	2	2	2	5	2	4	5	1	2	1	1	5	1	3	2	2	2	1	1	3	1	1	3	2	3	3	1	2	3	3	2	3	2	2	1	1	2	1	1	1
732	33	2	2	5	1	3	5	2	3	2	1	1	1	2	2	5	2	2	1	1	4	1	2	2	1	2	2	1	2	1	1	2	1	1	1	1	1	1	1	1	2	1	1	1	1	1	1	1	1
733	33	1	1	14	1	2	6	2	3	2	1	1	1	2	2	5	2	2	1	1	4	3	1	2	2	2	2	2	1	1	1	2	1	1	1	1	1	1	1	1	1	1	1	1	1	1	1	1	1
734	33	2	2	15	1	3	5	2	3	1	2	1	5	2	2	1	1	2	2	1	4	3	2	2	2	2	2	3	3	1	1	1	1	1	1	1	1	1	1	1	2	1	1	1	1	1	1	1	1
735	33	1	1	15	1	4	3	2	3	1	2	2	5	2	1	1	3	2	2	1	2	2	1	2	2	2	2	2	3	1	1	2	3	2	2	2	1	3	1	1	3	2	2	2	1	3	1	1	2
736	33	1	2	14	1	2	6	2	3	2	1	1	2	2	2	5	2	1	1	1	5	2	1	2	2	2	2	3	3	1	1	2	1	1	1	1	1	1	1	1	2	1	1	1	1	1	1	1	1
737	33	1	1	2	1	3	5	2	3	2	2	1	1	1	4	5	2	1	1	1	5	1	1	2	2	2	2	1	1	1	1	1	1	1	1	1	1	1	1	1	1	1	1	1	1	1	1	1	1
738	33	2	1	14	1	2	6	2	3	2	2	2	5	2	2	5	2	2	2	2	5	3	1	2	2	2	2	2	2	1	1	2	1	1	1	1	1	1	1	1	1	1	1	1	1	1	1	1	1
739	33	2	2	12	2	1	6	2	3	2	1	1	1	1	4	5	1	1	1	1	5	2	1	2	2	2	1	1	2	1	1	1	1	1	1	1	1	1	1	1	1	1	1	1	1	1	1	1	1
740	33	2	2	2	1	4	2	1	3	2	2	2	5	2	1	1	3	2	2	1	5	1	1	2	2	2	2	2	3	2	2	3	2	2	2	1	2	1	2	2	3	1	2	1	1	1	1	1	1
741	33	2	2	12	2	1	6	2	3	2	1	2	1	2	2	1	1	1	1	1	1	2	1	2	2	2	2	3	1	1	1	1	1	1	1	1	1	1	1	1	1	1	1	1	2	1	1	1	1
742	34	2	2	6	1	2	1	2	3	2	1	1	1	2	2	5	1	2	3	1	5	3	1	2	2	2	2	2	3	1	2	3	2	1	1	1	1	1	1	1	2	1	2	1	1	1	1	1	1
743	34	2	1	4	1	3	6	2	3	2	1	1	1	2	3	5	1	2	4	1	5	3	1	2	2	2	2	1	2	1	1	2	3	2	1	2	2	2	2	2	2	1	1	2	1	2	1	1	1
744	34	2	2	14	1	3	6	2	3	2	1	1	3	2	4	5	1	2	2	1	4	3	1	2	2	2	2	2	3	1	1	2	1	1	2	1	1	2	1	2	3	3	3	2	1	1	1	1	1
745	34	2	1	13	1	2	6	1	3	3	1	1	1	1	4	5	1	2	1	1	5	3	1	2	2	2	2	3	2	1	1	1	2	3	2	3	3	2	2	2	3	3	3	2	3	3	1	1	1
746	34	2	1	3	1	2	4	1	3	2	1	1	3	2	4	1	2	2	1	1	1	1	1	2	2	2	2	2	1	1	1	1	1	1	1	1	1	1	1	1	1	1	1	1	1	1	1	1	1
747	34	2	2	13	1	3	6	2	3	2	1	1	1	1	2	5	1	1	2	1	4	3	1	2	2	2	2	2	3	1	1	2	1	1	2	1	1	1	2	1	2	2	3	2	1	2	1	1	1
748	34	2	1	14	2	2	4	1	3	2	1	1	1	2	2	1	1	1	1	1	4	2	1	2	2	2	2	1	1	1	1	1	1	1	1	1	1	1	1	1	1	1	1	1	1	1	1	1	1
749	34	2	2	11	2	1	6	2	3	2	1	1	3	1	2	5	1	1	1	1	5	1	2	2	2	2	2	1	1	1	1	2	1	1	1	1	1	1	1	1	1	1	1	1	1	1	1	1	1
750	34	2	1	14	1	2	6	2	3	2	1	1	1	1	2	5	2	1	2	1	5	3	1	2	2	2	2	1	2	1	1	2	1	1	1	1	1	1	1	1	1	1	1	1	1	1	1	1	1
751	34	1	1	9	1	4	1	2	3	1	2	2	5	2	2	5	2	2	2	1	4	3	1	2	2	2	2	4	3	1	2	3	1	1	3	1	1	3	3	2	1	1	4	2	1	5	1	1	1
752	34	1	2	14	2	3	3	2	3	2	1	2	1	1	2	1	1	2	2	1	5	2	2	2	2	2	2	1	1	1	1	3	1	1	2	1	1	1	1	1	3	2	1	1	1	2	1	1	1
753	34	2	1	2	1	3	6	2	3	2	1	1	3	2	3	1	2	2	1	1	5	1	2	2	2	2	1	2	1	1	2	1	1	1	1	1	1	1	1	1	1	1	1	1	2	3	2	1	1
754	34	2	2	15	1	4	4	2	3	2	1	1	5	2	2	1	3	2	2	1	5	3	2	2	2	2	2	2	2	1	1	2	1	2	1	1	1	1	1	1	2	2	2	1	1	2	1	1	1
755	34	1	1	2	1	3	6	2	3	2	1	1	2	1	2	5	2	1	1	1	5	2	1	1	1	1	2	2	3	1	1	1	4	1	1	2	1	1	1	1	2	1	2	1	1	4	1	1	1
756	35	1	2	14	1	2	5	2	3	2	1	1	3	2	2	5	1	2	2	1	5	3	1	2	2	2	2	1	3	1	1	3	2	1	1	2	1	1	1	1	1	1	1	1	1	2	1	1	1
757	35	2	1	3	1	3	4	1	3	2	1	1	1	2	1	5	2	1	1	1	3	2	1	2	1	2	2	2	2	1	1	3	1	1	1	1	1	1	1	1	1	1	1	1	1	1	1	1	1
758	35	2	2	1	1	5	3	2	3	2	1	1	1	1	2	1	2	2	5	1	5	2	1	2	2	2	2	1	2	1	1	1	1	1	1	1	1	1	1	1	2	1	1	1	1	1	1	1	1
759	35	2	2	2	1	5	3	2	3	2	2	2	5	1	3	1	3	2	2	1	5	3	1	2	2	2	2	2	2	1	1	3	1	1	1	1	1	1	1	1	1	1	1	1	1	1	1	1	1
760	35	2	2	5	1	3	5	2	3	2	1	1	3	1	2	5	1	2	3	1	4	2	1	2	2	2	2	2	2	1	2	3	2	2	1	1	1	1	1	1	2	1	2	1	1	1	1	1	1
761	35	2	1	8	1	4	6	2	3	2	1	1	3	2	2	5	3	2	4	1	4	3	1	2	1	2	2	3	3	1	2	2	1	2	2	2	1	1	1	1	1	1	1	1	1	1	1	1	1
762	35	2	2	14	1	3	5	2	3	2	1	1	1	2	2	5	1	1	2	1	4	2	1	2	2	2	2	3	3	1	1	2	1	1	1	1	1	2	1	1	2	2	2	1	1	1	1	1	1
763	35	2	2	5	2	1	6	2	3	2	1	1	1	1	2	5	1	2	2	1	5	3	1	2	2	2	2	2	1	1	1	1	1	1	1	1	1	1	1	1	1	1	1	1	1	1	1	1	1
764	35	1	1	11	1	2	5	2	3	2	1	1	2	2	2	5	3	2	2	1	4	2	1	2	2	2	2	2	3	1	1	2	2	1	1	1	1	1	1	1	3	1	2	1	1	1	1	1	1
765	36	2	1	1	1	4	3	2	3	2	1	1	3	2	2	1	3	2	1	1	5	1	2	2	2	2	2	2	3	1	1	3	2	3	2	1	1	2	1	2	4	1	2	1	1	3	1	1	2
766	36	2	1	14	1	3	6	2	3	3	1	1	1	1	4	5	1	2	1	1	5	2	1	2	2	2	2	2	2	2	1	1	3	2	2	2	3	1	1	1	4	2	3	1	1	2	1	1	1
767	36	2	2	15	1	2	6	2	3	2	1	1	1	1	4	5	1	1	2	1	5	3	1	2	2	2	2	2	2	1	1	2	1	1	1	1	1	1	1	1	2	1	1	1	1	1	1	1	1
768	36	2	2	12	2	1	6	2	3	2	1	2	2	1	4	1	1	1	1	1	5	3	1	2	2	2	2	2	3	1	1	2	1	1	1	1	1	1	1	1	2	1	1	1	1	1	1	1	1
769	36	2	1	12	1	2	6	2	3	2	1	1	3	1	2	5	1	1	1	1	3	2	1	2	2	2	2	2	3	1	2	2	1	1	1	1	1	1	1	1	1	1	1	1	1	1	1	1	1
770	36	2	2	12	1	3	4	1	3	2	1	1	1	2	4	1	3	3	4	2	1	2	1	2	2	2	2	2	3	1	1	2	2	1	1	2	1	1	1	1	2	1	1	1	1	1	1	1	1
771	37	2	1	9	1	3	6	1	3	2	1	1	1	1	2	5	2	2	3	1	4	2	1	2	2	2	2	1	2	1	1	2	2	1	1	1	1	1	1	1	2	1	1	2	1	1	1	1	1
772	37	2	2	14	1	2	4	2	3	2	1	1	3	1	4	5	1	2	2	1	2	4	1	2	2	2	2	4	3	1	1	2	1	1	1	2	1	1	1	2	3	2	2	2	3	3	1	1	1
773	37	2	1	2	1	3	6	2	3	2	1	1	3	2	4	5	1	2	3	1	5	3	1	2	2	2	1	2	2	1	1	1	1	2	2	1	2	1	1	1	2	1	1	1	1	1	1	1	1
774	37	1	1	3	1	3	3	1	3	2	1	1	3	2	2	1	3	2	4	1	5	2	1	2	1	2	2	1	3	1	1	3	1	1	1	1	1	1	1	1	1	1	1	1	1	1	1	1	1
775	37	2	1	3	1	2	6	2	3	2	1	1	3	2	4	5	2	2	1	1	5	1	1	2	2	2	2	1	3	1	1	2	1	1	1	1	1	1	1	1	5	1	1	1	1	1	1	1	1
776	37	2	2	11	1	1	6	2	3	2	1	1	1	2	2	5	1	1	2	1	5	1	2	2	1	2	2	4	2	2	1	3	2	4	1	1	5	1	1	1	4	1	3	3	1	2	1	1	1
777	37	2	2	10	2	2	5	2	3	2	1	2	1	2	2	1	1	2	2	1	4	1	1	2	2	2	2	3	3	1	1	2	1	2	1	1	1	1	1	1	1	2	1	1	1	1	1	1	1
778	37	2	2	12	2	3	5	2	3	2	1	2	1	1	2	5	2	1	1	1	4	3	1	2	2	2	2	3	3	1	2	1	1	1	1	1	1	1	1	1	3	2	2	1	2	2	1	1	1
779	38	2	2	9	1	3	4	1	3	2	1	1	3	1	1	1	2	2	1	1	5	2	1	2	2	2	2	2	3	1	1	1	1	1	1	2	1	1	1	1	2	1	2	1	1	1	1	1	1
780	38	2	1	9	1	4	6	2	3	2	1	1	3	2	4	5	2	2	2	1	4	3	1	2	2	2	2	1	1	1	1	2	2	1	1	1	2	1	1	1	2	1	1	1	1	1	1	1	1
781	38	2	2	9	1	4	3	2	3	2	1	1	1	1	2	1	3	2	3	1	4	2	1	2	2	2	2	3	3	1	1	3	2	2	1	1	2	2	1	2	2	1	2	1	1	2	1	1	1
782	38	2	1	11	1	4	1	2	3	2	1	1	1	2	4	5	1	2	2	1	5	3	1	2	2	2	2	3	2	1	1	3	2	2	1	1	1	1	1	1	1	1	1	1	1	1	1	1	1
783	38	2	1	2	1	4	3	1	3	2	1	1	1	2	2	2	3	2	2	1	4	2	1	2	2	2	2	3	3	1	2	2	3	3	3	1	1	1	1	2	5	1	3	1	1	4	1	1	1
784	38	1	1	12	1	4	6	1	3	1	2	2	5	2	4	5	1	1	1	1	5	1	1	2	1	2	2	4	3	1	1	3	2	3	1	2	3	4	1	3	1	1	2	1	1	4	1	1	1
785	38	2	2	12	2	2	2	2	3	2	1	1	1	1	4	5	1	1	2	1	3	3	1	2	2	2	2	1	2	1	1	3	1	2	1	1	1	1	1	1	1	1	1	1	1	1	1	1	1
786	39	2	2	13	1	2	5	2	3	2	1	1	1	2	2	5	1	1	1	1	5	1	1	2	2	2	2	3	1	1	1	3	2	3	2	1	2	1	1	1	2	1	2	1	1	1	1	1	1
787	39	2	2	4	1	3	3	1	3	2	1	1	1	1	2	5	2	2	1	2	3	3	1	2	2	2	2	2	2	1	1	2	1	1	1	1	1	1	1	1	1	1	1	1	1	1	1	1	1
788	39	2	1	11	1	1	1	2	3	2	1	2	1	1	2	5	1	2	2	1	5	2	2	2	2	2	2	1	1	1	1	1	1	1	1	2	1	3	1	1	3	2	2	1	1	2	1	1	1
789	39	2	1	15	2	2	6	2	3	2	1	1	1	1	2	1	2	1	2	1	4	4	1	2	2	2	2	1	3	1	1	1	1	1	1	1	1	1	1	1	1	1	1	1	1	1	1	1	1
790	39	2	2	12	1	1	5	2	3	2	1	1	1	2	1	5	1	1	1	1	5	2	2	2	2	2	2	2	3	1	3	3	1	2	1	1	1	2	3	1	5	2	2	1	1	4	1	1	1
791	39	2	2	14	1	2	6	2	3	2	1	2	1	2	4	1	1	1	1	1	5	3	1	2	2	2	2	2	1	1	1	1	1	2	1	1	1	1	1	1	1	1	2	1	1	1	1	1	1
792	39	2	1	15	2	2	6	2	3	2	1	1	1	1	4	5	1	1	2	1	5	2	1	2	2	2	2	1	3	1	1	2	3	1	1	1	3	1	1	1	2	2	1	1	1	1	1	1	1
793	39	2	2	15	1	2	3	2	3	2	1	2	1	1	4	1	2	1	2	1	3	4	1	2	2	2	2	2	1	1	1	2	1	1	1	1	1	1	1	1	1	1	1	1	1	1	1	1	1
794	39	2	2	8	2	3	3	2	3	2	1	2	1	2	4	1	2	1	1	1	4	3	1	2	2	2	2	1	1	1	2	2	2	2	1	2	2	2	1	1	2	2	2	2	1	2	1	1	1
795	40	1	2	4	1	3	3	2	3	2	1	2	2	2	2	1	2	2	1	1	5	1	1	2	2	2	2	2	3	1	2	3	4	4	5	1	1	2	4	1	5	4	3	2	1	4	1	1	4
796	40	2	2	1	1	2	6	2	3	2	1	1	1	1	4	5	2	2	2	1	4	3	1	2	2	2	2	1	3	1	2	2	2	2	1	1	1	1	1	2	2	1	2	1	1	2	1	1	1
797	40	2	2	11	2	2	6	2	3	2	1	2	5	1	4	5	1	2	1	1	1	3	1	2	2	2	2	2	3	1	1	1	1	1	1	1	4	1	1	1	1	1	1	1	1	1	1	1	1
798	40	1	2	13	2	2	3	1	3	2	1	1	2	2	2	5	1	2	2	1	5	1	1	2	2	2	2	1	3	1	1	3	1	1	1	1	1	1	1	1	1	1	2	1	1	2	1	1	1
799	40	2	2	15	2	2	6	2	3	2	1	2	1	1	2	5	1	1	1	1	3	3	1	2	2	2	2	2	1	1	1	2	2	2	1	1	1	1	1	1	2	1	2	1	1	1	1	1	1
800	40	2	2	15	2	2	6	2	3	2	1	2	1	1	4	5	1	1	1	1	5	2	1	2	2	2	2	1	3	1	1	1	1	2	1	1	2	1	1	1	1	1	1	1	1	1	1	1	1
801	40	2	2	14	2	2	5	1	3	2	1	2	1	1	1	2	2	2	1	1	5	2	1	2	2	2	2	1	1	1	1	1	1	1	1	1	1	1	1	1	1	1	1	1	1	1	1	1	1
802	40	2	2	12	1	2	5	2	3	2	1	1	1	2	2	1	2	1	1	1	3	1	1	2	2	2	2	2	2	1	1	2	1	1	1	1	1	1	1	1	1	1	1	1	1	1	1	1	1
803	40	2	2	12	1	3	6	2	3	3	1	1	1	2	4	5	1	1	1	1	5	1	2	2	2	2	2	3	3	1	2	3	3	2	3	3	3	1	2	1	3	3	3	3	3	3	1	1	2
804	40	1	2	12	1	2	2	1	3	2	1	1	1	1	1	5	1	1	1	1	1	1	1	1	1	2	2	2	3	2	1	1	2	1	2	2	1	2	1	1	3	4	3	3	3	2	2	2	3
805	41	2	2	1	1	2	3	2	3	2	1	1	1	1	1	1	2	2	1	1	5	2	1	2	2	2	2	1	3	1	1	2	1	2	1	2	2	3	1	1	2	1	2	1	1	2	1	1	1
806	41	2	2	14	2	2	6	2	3	2	1	1	1	1	4	5	2	1	2	1	5	2	1	2	2	2	2	2	3	1	2	2	1	1	1	1	1	1	1	1	1	1	1	1	1	1	1	1	1
807	41	2	2	14	1	3	3	2	3	2	1	1	1	2	4	2	2	2	1	1	5	2	2	2	2	2	2	2	1	1	1	3	1	1	1	1	1	1	1	1	2	2	3	1	1	2	1	1	1
808	41	2	2	11	1	2	6	2	3	2	1	1	1	1	2	5	2	2	1	1	5	1	2	2	2	2	2	2	3	2	1	2	2	1	1	1	1	1	1	2	2	2	2	1	1	2	1	1	1
809	41	2	2	14	1	2	6	2	3	2	1	1	1	1	2	1	2	1	1	1	5	1	1	2	2	2	2	1	1	1	1	1	1	1	1	1	1	1	1	1	1	1	1	1	1	1	1	1	1
810	41	2	2	15	2	2	6	2	3	2	1	1	3	2	1	5	1	2	2	1	5	3	1	2	2	2	2	2	2	1	1	3	2	2	2	1	1	1	1	1	1	1	2	1	1	1	1	1	1
811	41	2	2	12	1	2	6	2	3	2	2	1	1	2	1	5	2	1	1	1	5	2	2	2	2	2	2	2	2	1	1	2	1	1	1	1	1	1	1	1	1	1	1	1	1	1	1	1	1
812	41	2	2	6	1	3	6	2	3	2	1	1	1	2	3	5	2	2	1	1	5	2	1	2	2	2	2	2	2	1	1	3	1	2	1	1	1	1	1	1	2	1	2	2	1	2	1	1	1
813	41	2	2	15	1	2	4	2	3	2	1	1	1	2	2	5	1	1	2	1	3	2	1	2	2	2	2	1	3	2	2	1	1	1	1	1	1	1	1	1	2	1	2	1	1	1	1	1	1
814	41	2	2	15	1	2	4	2	3	2	1	1	1	2	2	1	1	1	2	1	3	2	1	2	2	2	2	1	3	2	2	1	1	1	1	1	1	1	1	1	1	1	1	1	1	1	1	1	1
815	41	2	2	15	1	2	6	2	3	2	1	1	1	1	2	5	2	1	2	2	3	3	1	2	2	2	2	1	3	2	1	2	2	1	1	1	1	1	1	1	2	1	1	1	1	1	1	1	1
816	41	2	2	12	2	1	6	2	3	3	1	1	1	1	1	5	1	1	1	1	5	1	1	2	2	2	2	3	2	1	1	3	1	2	1	1	2	1	1	1	2	1	2	1	1	2	1	1	1
817	41	2	1	12	2	2	6	2	3	2	1	1	1	1	4	1	1	1	1	1	3	3	1	2	2	2	2	1	2	1	1	2	1	1	1	1	1	1	1	1	1	1	1	1	1	1	1	1	1
818	42	2	2	13	1	3	2	1	3	2	2	1	1	1	1	1	3	3	2	1	4	2	1	2	1	2	2	1	3	1	1	2	1	1	1	1	1	3	1	1	2	1	1	1	1	1	1	1	1
819	42	2	2	15	1	2	3	2	3	2	1	2	1	2	4	1	1	2	1	1	5	1	2	2	2	2	2	1	2	1	1	1	1	1	1	1	1	1	1	1	1	1	1	1	1	1	1	1	1
820	42	2	2	15	2	2	5	2	3	2	2	1	5	1	4	5	1	1	1	1	5	2	2	2	2	2	2	1	1	1	1	2	4	1	1	1	1	1	1	1	4	1	2	1	1	3	1	1	1
821	42	2	2	15	1	4	3	2	3	2	1	1	1	1	2	1	3	2	2	1	4	2	2	2	2	2	2	1	1	1	1	1	1	1	1	1	3	1	1	1	1	1	1	1	1	1	1	1	1
822	42	2	2	8	1	3	3	2	3	2	1	2	1	2	1	1	2	2	1	1	4	2	1	2	2	2	2	1	2	1	1	2	1	1	1	1	1	1	1	1	2	1	1	1	1	1	1	1	1
823	42	2	2	15	2	3	3	2	3	2	1	2	3	1	4	5	1	1	1	1	5	2	2	2	2	2	2	4	3	1	1	1	2	2	2	3	4	1	1	2	2	1	1	2	1	2	1	1	1
824	42	2	2	12	2	1	6	2	3	2	2	1	5	1	4	5	1	1	1	1	4	3	1	2	2	2	2	1	1	1	1	1	1	1	1	1	1	1	1	2	1	1	1	1	1	1	1	1	1
825	43	2	2	14	1	3	6	2	3	2	1	1	3	2	2	5	2	1	2	1	4	1	1	2	2	2	2	2	3	1	2	3	3	2	3	1	2	1	1	1	3	3	2	1	1	2	1	1	1
826	43	2	1	11	2	2	6	2	3	2	1	1	1	1	2	5	1	2	2	1	5	2	1	2	2	2	2	2	3	1	1	3	2	1	1	2	1	1	1	1	1	1	1	1	1	1	1	1	1
827	43	1	2	1	1	4	1	1	3	3	1	2	1	1	2	5	2	8	5	1	5	2	1	2	2	2	2	2	3	1	2	3	3	3	4	1	4	5	1	5	4	3	5	1	1	5	1	2	3
828	43	2	2	15	1	2	6	2	3	2	2	1	5	1	4	5	1	1	2	1	5	2	1	2	2	2	2	2	3	1	2	1	1	3	1	1	1	2	1	2	1	1	1	1	1	1	1	1	1
829	43	1	2	12	2	3	3	2	3	2	2	1	1	2	4	1	1	1	1	1	4	2	1	2	2	2	2	2	3	1	3	2	1	1	1	1	3	1	1	1	2	1	1	1	1	2	1	1	1
830	43	2	2	12	1	3	2	2	3	2	2	1	1	2	4	5	1	1	1	1	3	3	1	2	2	2	1	1	3	2	1	3	2	2	1	1	1	1	1	1	3	1	3	1	1	2	1	1	1
831	44	2	1	13	1	1	5	1	3	2	1	1	1	1	4	5	1	1	1	1	5	2	1	2	2	2	2	2	2	1	1	2	1	1	1	1	1	1	1	1	1	1	1	1	1	1	1	1	1
832	45	2	2	12	1	2	6	2	3	2	1	1	1	1	4	5	1	1	2	1	4	3	1	2	2	2	2	2	3	1	1	1	2	1	1	1	3	1	1	1	3	4	1	1	1	2	1	1	1
833	47	2	2	14	1	3	4	1	3	2	2	1	1	2	1	2	3	3	3	1	5	2	3	1	1	1	1	1	3	1	1	2	1	1	1	1	1	1	1	1	2	1	1	1	1	1	1	1	1
834	47	2	2	15	1	1	6	2	3	2	2	2	1	1	3	5	1	1	1	2	4	3	1	2	2	2	2	1	2	1	1	1	1	1	1	1	1	1	1	1	1	1	1	1	1	1	1	1	1
835	48	2	2	6	1	4	2	1	3	2	2	1	1	2	1	1	3	3	3	1	5	1	2	2	2	2	2	3	3	2	1	3	2	3	1	1	3	1	1	1	4	1	1	1	1	1	1	1	1
836	48	2	1	13	1	3	2	1	3	2	2	1	1	1	1	5	1	1	1	1	5	1	2	2	2	2	2	2	1	1	1	1	1	2	1	1	1	1	1	1	3	2	3	2	2	3	1	1	1
837	48	2	2	14	1	2	6	2	3	2	1	1	1	1	4	5	2	2	1	1	5	2	1	2	2	2	2	2	1	1	1	1	1	2	1	1	1	1	1	3	3	1	2	1	1	3	1	1	1
838	48	2	2	12	2	1	6	1	3	2	2	1	5	1	2	5	1	1	1	1	5	3	1	2	2	2	2	1	3	1	1	3	1	1	1	1	1	1	1	1	1	1	1	1	1	1	1	1	1
839	49	2	2	11	1	2	2	1	3	2	2	1	5	1	1	2	3	2	2	1	5	1	2	2	1	1	2	2	3	1	1	3	2	2	3	1	3	1	2	1	4	3	2	1	2	3	1	1	1
840	49	2	2	11	1	2	1	2	3	2	1	1	1	1	4	1	1	1	2	1	5	2	1	2	2	2	2	3	3	1	1	3	2	1	1	1	1	1	1	1	2	1	2	1	1	2	1	1	1
841	49	2	2	12	1	2	6	2	3	2	2	1	1	1	1	5	1	1	1	1	5	1	1	2	2	2	2	1	3	1	1	2	2	2	2	2	3	1	1	1	3	1	1	1	1	2	1	1	1
842	49	2	2	15	1	1	6	2	3	2	1	1	1	1	1	1	1	1	1	1	1	1	1	2	2	2	2	1	1	1	1	2	1	1	1	1	2	1	1	1	1	1	1	1	1	1	1	1	1
843	50	2	2	12	2	1	6	2	3	2	2	2	5	1	1	5	1	1	1	1	5	1	1	2	2	2	2	1	1	1	1	2	1	1	1	1	1	1	1	1	1	1	1	1	1	1	1	1	1
844	51	2	2	13	1	3	2	1	3	2	2	1	3	1	1	3	3	4	3	1	5	2	1	2	2	2	2	1	3	1	1	3	2	2	1	2	2	3	2	2	4	2	2	1	1	2	1	1	1
845	54	2	2	15	2	2	6	2	3	2	1	1	2	1	4	5	1	1	1	1	5	2	1	2	2	2	2	2	1	1	1	1	1	2	1	1	1	1	1	1	2	1	2	1	1	1	1	1	1
846	55	2	1	6	1	2	4	1	3	2	2	1	5	2	1	3	3	3	3	1	3	2	1	2	2	2	2	1	2	1	1	1	2	1	1	1	2	1	1	1	2	3	3	2	1	2	1	1	1
847	56	2	2	15	1	2	5	2	3	2	1	1	5	1	4	5	1	2	3	1	5	1	1	2	2	2	2	2	3	1	1	2	2	2	1	1	2	1	1	1	2	2	2	1	1	1	1	1	1
848	62	1	2	15	2	3	6	2	3	2	2	2	1	1	2	5	1	1	6	1	5	1	2	2	2	2	2	2	2	2	1	2	3	3	3	1	5	1	1	1	4	2	2	2	1	3	1	1	1
849	21	2	1	7	1	4	4	1	4	1	2	2	5	1	1	1	2	2	2	1	4	2	1	2	2	2	2	1	3	1	2	1	2	4	3	2	1	2	2	2	3	2	3	2	1	2	1	1	2
850	21	1	1	11	1	3	3	2	4	1	2	2	5	2	2	5	1	2	2	1	4	3	3	2	2	2	2	1	1	1	1	2	1	1	1	1	1	1	1	1	1	1	1	1	1	1	1	1	1
851	21	2	1	4	1	4	4	1	4	1	2	2	5	2	3	5	2	1	2	1	4	3	1	1	1	2	1	2	3	1	2	3	1	1	1	1	1	1	1	1	2	1	1	1	1	1	1	1	1
852	21	2	2	6	1	3	4	2	4	1	2	2	5	2	2	1	2	1	1	1	5	1	2	2	2	2	2	5	3	1	2	3	3	4	3	2	2	1	1	1	4	3	3	2	1	2	1	2	1
853	21	2	1	15	1	3	4	2	4	1	2	2	5	2	1	1	1	1	1	1	5	3	1	2	2	2	1	3	3	1	2	2	3	1	1	1	1	1	1	2	5	1	5	1	1	1	1	1	1
854	21	1	1	12	1	4	5	2	4	1	2	2	5	2	3	5	2	2	1	1	5	2	1	2	2	2	2	1	1	1	1	1	1	1	1	1	1	1	1	1	1	1	1	1	1	1	1	1	1
855	22	2	1	5	1	4	2	1	4	1	2	2	5	2	1	1	2	2	3	1	5	2	2	2	2	2	2	1	3	1	1	1	1	1	1	1	1	1	1	1	3	1	1	1	1	1	1	1	1
856	22	2	1	4	1	3	4	1	4	1	2	2	5	2	2	1	2	2	1	1	3	3	1	2	2	2	2	1	2	1	1	2	1	2	1	1	1	1	1	1	1	1	1	1	1	1	1	1	1
857	22	2	2	11	1	4	4	2	4	2	2	2	3	2	2	1	1	2	1	1	5	2	1	2	2	2	2	2	3	1	1	1	1	1	1	1	2	1	1	1	4	2	2	1	1	3	1	1	1
858	22	2	1	14	1	3	4	1	4	1	2	2	5	2	2	1	1	1	1	1	5	2	2	1	2	1	2	2	2	1	2	3	4	4	4	2	2	3	3	2	4	3	4	3	2	4	1	1	2
859	22	2	2	15	2	3	6	2	4	1	2	2	5	2	4	5	2	1	1	1	3	4	1	2	2	2	2	2	3	1	1	1	1	1	1	1	1	1	1	1	1	1	1	1	1	1	1	1	1
860	22	2	2	15	1	3	5	2	4	1	2	2	5	2	2	5	2	1	2	1	5	2	1	2	2	2	2	1	1	2	1	1	4	3	1	2	3	2	2	1	3	1	2	2	1	1	1	1	1
861	22	1	2	12	1	3	2	2	4	2	2	1	1	1	4	5	3	3	2	1	5	3	1	2	2	2	2	2	2	1	1	3	2	2	2	2	4	3	2	2	3	4	3	2	2	2	2	1	1
862	23	2	2	9	1	2	4	1	4	1	2	2	5	2	2	1	2	1	1	1	5	1	1	1	1	1	2	3	3	1	2	3	2	2	2	1	1	1	2	4	2	5	5	3	4	5	5	4	3
863	23	1	1	11	1	3	3	1	4	2	1	1	3	2	3	1	1	2	2	1	5	2	2	2	2	2	2	1	3	1	1	3	2	4	3	1	3	4	4	3	4	4	4	1	1	4	1	1	1
864	23	2	2	14	1	4	4	2	4	2	1	1	1	2	1	1	2	2	2	1	5	2	2	2	2	2	2	1	2	1	1	1	1	2	1	1	1	1	1	1	2	1	2	2	1	1	1	1	1
865	23	2	2	12	1	2	4	2	4	2	2	1	5	1	1	1	1	2	2	2	5	3	2	2	2	2	2	2	3	1	1	1	2	1	1	1	1	1	1	1	2	1	1	1	1	1	1	1	1
866	24	2	2	2	1	2	6	2	4	2	1	1	1	2	2	5	2	1	3	1	2	3	2	2	2	2	2	1	3	1	1	1	1	1	1	1	1	2	1	1	2	2	2	1	2	2	1	1	1
867	24	2	1	4	1	3	5	2	4	1	2	2	5	2	4	1	2	2	2	1	3	3	1	2	2	2	2	1	2	1	1	2	1	1	1	1	1	1	1	1	1	1	1	1	1	1	1	1	1
868	24	2	2	13	1	4	3	2	4	2	1	1	3	2	4	1	3	1	1	1	3	1	1	2	2	2	2	1	3	1	3	3	3	1	2	1	4	3	4	4	5	4	4	3	1	5	3	1	1
869	24	2	2	2	1	4	4	1	4	1	2	2	5	2	2	1	2	2	1	1	5	3	1	2	2	2	2	2	2	1	2	2	3	3	2	1	2	1	2	3	2	3	5	1	1	1	1	1	1
870	24	2	1	8	1	2	4	1	4	1	2	2	5	1	1	1	2	2	2	1	4	3	1	1	1	1	2	2	2	1	1	3	2	2	1	2	1	1	1	1	2	1	2	1	1	1	1	1	1
871	24	2	2	2	1	4	5	2	4	1	2	2	5	2	2	1	2	3	4	1	4	3	1	2	2	2	2	3	3	1	1	2	1	1	1	1	1	1	1	1	1	1	1	1	1	1	1	1	1
872	24	2	1	11	2	3	4	1	4	1	2	2	5	2	2	1	1	2	1	1	5	2	2	2	1	1	2	2	1	1	1	1	3	3	3	3	1	1	1	1	2	2	2	2	1	2	1	1	1
873	24	2	2	11	1	4	4	1	4	1	2	2	5	2	2	1	3	2	2	1	3	3	1	2	2	2	2	1	1	1	1	1	1	1	1	1	1	1	1	1	1	1	1	1	1	1	1	1	1
874	24	2	1	4	1	3	5	2	4	2	1	1	3	2	2	1	2	2	2	1	3	2	1	2	2	2	2	1	3	1	1	2	2	1	2	1	1	1	1	1	2	1	2	1	1	1	1	1	1
875	25	2	2	8	1	2	2	1	4	1	2	2	5	2	1	1	2	2	2	1	5	2	2	2	1	1	1	1	3	1	2	3	3	4	5	3	5	4	5	3	5	5	5	4	3	5	2	3	1
876	25	2	1	8	1	2	2	2	4	1	2	2	5	2	1	5	2	2	1	1	5	2	3	2	2	2	2	1	1	1	1	1	1	2	1	2	2	2	3	1	2	2	3	3	2	2	1	2	2
877	25	2	1	4	1	4	4	2	4	2	1	1	3	1	2	1	2	2	3	1	1	1	3	2	2	2	1	1	2	1	1	2	1	1	1	1	1	1	1	1	1	1	1	1	1	1	1	1	1
878	25	2	1	11	1	3	3	2	4	2	1	1	3	2	3	1	1	2	1	1	5	2	1	2	1	2	2	3	2	1	2	3	2	4	3	1	1	2	1	2	4	3	2	1	2	3	1	1	1
879	25	2	2	7	1	3	4	2	4	2	1	1	3	2	1	1	2	2	2	1	4	3	1	2	2	2	2	1	3	1	1	2	1	1	1	1	1	1	1	1	1	1	1	1	1	1	1	1	1
880	25	2	2	4	1	3	4	1	4	2	1	1	3	2	1	1	1	2	4	1	5	4	1	2	2	2	2	1	1	1	1	1	1	1	1	1	1	1	1	1	1	1	1	1	1	1	1	1	1
881	25	2	2	4	1	4	4	2	4	2	2	2	5	2	1	1	2	2	2	1	2	3	1	2	2	2	2	2	2	1	1	3	1	1	1	1	1	1	1	1	3	2	3	1	3	4	1	1	1
882	25	2	2	6	1	4	4	2	4	1	2	2	5	2	4	1	2	2	1	2	4	3	1	2	2	2	2	3	3	1	1	2	2	1	1	1	1	1	1	1	1	1	1	1	1	1	1	1	1
883	25	2	2	11	2	3	4	2	4	2	1	1	3	1	3	1	2	2	1	1	1	3	1	2	2	2	2	1	1	1	1	1	4	2	1	1	1	1	1	1	2	1	2	1	1	1	1	1	1
884	25	2	1	5	1	4	4	1	4	1	2	2	5	1	2	1	1	1	2	1	4	2	1	2	2	2	2	2	3	1	1	2	2	3	4	2	4	4	3	4	5	5	4	4	2	4	1	2	2
885	25	2	2	14	1	3	6	2	4	1	2	2	5	2	2	5	1	2	2	1	4	2	1	2	2	2	2	2	2	1	1	2	1	3	3	1	1	1	1	1	3	1	3	1	1	1	1	1	1
886	25	2	2	9	1	3	4	2	4	2	2	2	5	2	3	1	2	1	4	1	5	2	1	2	2	2	2	3	3	1	1	3	2	2	1	1	1	1	1	1	3	1	3	1	1	2	1	1	1
887	25	2	2	2	1	3	4	2	4	2	2	2	5	2	2	1	2	2	2	2	5	3	1	2	2	2	2	2	3	1	1	2	1	1	1	1	1	1	1	1	2	1	1	1	1	1	1	1	1
888	25	2	1	15	1	1	4	1	4	2	2	2	5	2	1	1	2	1	1	2	3	3	1	2	2	2	2	2	2	1	1	3	1	1	1	1	1	1	1	1	1	1	1	1	1	1	1	1	1
889	25	2	2	15	2	3	4	2	4	1	2	2	5	1	2	1	2	2	1	1	3	2	2	2	2	2	2	1	1	1	1	1	1	1	1	1	1	1	1	1	1	1	1	1	1	1	1	1	1
890	25	2	1	2	1	4	4	2	4	1	2	1	5	2	1	2	1	2	1	1	4	2	1	2	1	2	2	3	3	1	2	3	3	2	2	3	3	3	3	3	3	2	3	2	3	3	1	2	1
891	25	2	1	10	1	4	4	1	4	1	2	1	5	2	2	1	3	2	1	1	3	1	1	2	2	2	2	2	2	1	1	3	3	3	3	2	2	1	1	1	3	2	3	1	1	2	1	1	1
892	25	1	1	14	1	4	6	1	4	2	1	1	2	2	4	1	2	2	2	1	5	3	3	1	1	1	1	2	3	1	1	3	1	1	1	1	1	1	1	1	1	1	1	1	1	1	1	1	1
893	25	2	1	12	2	2	6	2	4	1	2	2	5	1	2	5	1	1	2	1	3	3	1	2	2	2	2	2	3	1	2	2	1	1	1	1	1	1	1	1	2	1	2	1	1	1	1	1	1
894	26	2	2	7	1	3	3	2	4	1	2	2	5	2	4	1	2	3	2	2	4	3	1	2	2	2	2	2	3	1	1	2	1	1	1	1	1	1	1	1	1	1	1	1	1	1	1	1	1
895	26	2	2	7	1	3	4	2	4	1	2	2	5	2	2	1	2	2	2	1	4	1	1	2	2	2	2	1	3	1	2	2	3	2	1	2	1	1	1	1	3	2	2	1	1	1	1	1	1
896	26	1	1	14	1	3	1	1	4	2	2	2	5	1	4	5	3	2	2	1	5	2	1	2	2	2	2	1	1	1	1	1	2	1	1	2	1	1	1	1	2	1	2	1	1	1	1	1	1
897	26	2	2	5	1	3	4	1	4	2	2	2	5	2	4	1	2	1	2	1	3	3	1	2	2	2	2	1	2	1	1	1	1	2	2	1	2	1	1	1	1	1	1	1	2	2	1	1	1
898	26	2	2	4	1	4	4	2	4	2	1	1	3	2	2	1	2	2	2	1	3	3	1	2	2	2	2	2	3	1	1	2	1	2	2	1	1	1	1	1	2	2	2	1	1	1	1	1	1
899	26	2	2	1	1	4	6	2	4	2	2	2	5	2	4	5	2	1	1	1	5	2	1	2	2	2	2	1	1	1	1	2	1	1	1	1	1	1	1	1	1	1	1	1	1	1	1	1	1
900	26	2	1	8	1	4	3	1	4	1	2	1	5	1	2	1	3	2	1	1	5	3	3	2	2	2	2	2	3	1	1	3	2	4	2	2	3	1	1	1	3	2	2	1	1	3	1	1	1
901	26	1	1	4	1	4	4	1	4	2	2	2	5	1	4	5	2	2	3	1	2	3	2	1	1	2	2	1	1	1	1	1	1	1	1	1	1	1	1	1	1	1	1	1	1	1	1	1	1
902	26	2	2	2	1	3	5	2	4	2	2	2	5	2	2	1	2	2	2	1	4	3	1	2	1	1	2	1	3	1	1	2	1	1	1	1	1	1	1	1	1	1	1	1	1	1	1	1	1
903	26	2	2	10	1	2	4	2	4	2	2	2	5	1	3	1	1	2	2	1	4	3	1	2	2	2	2	1	3	1	2	2	1	1	1	1	1	1	1	1	1	1	1	1	1	1	1	1	1
904	26	1	1	14	1	2	6	2	4	2	2	1	2	2	3	1	3	2	2	1	5	3	2	2	2	2	2	1	1	1	1	2	1	1	1	1	1	1	1	1	1	1	1	1	1	1	1	1	1
905	26	2	2	6	1	4	4	1	4	1	2	2	5	1	4	1	2	1	2	1	4	2	1	2	2	2	2	2	2	1	2	1	1	1	1	1	1	1	1	1	1	1	1	1	1	1	1	1	1
906	26	2	1	2	1	4	6	2	4	1	2	2	5	2	2	5	2	2	2	1	5	2	1	2	2	2	2	3	3	1	1	2	1	1	2	1	1	2	1	1	1	1	2	1	1	1	1	1	1
907	26	2	2	4	1	2	4	2	4	1	2	2	5	1	3	1	2	1	2	1	4	2	1	2	2	2	2	2	3	1	1	3	2	3	3	2	2	1	1	1	2	1	2	1	1	2	1	1	1
908	26	2	2	2	1	3	6	2	4	2	2	2	5	2	4	5	2	2	1	1	5	2	1	2	2	2	2	1	1	1	1	1	1	1	1	1	1	1	1	1	1	1	1	1	1	1	1	1	1
909	26	2	1	15	1	2	4	2	4	2	1	1	3	2	2	1	1	2	2	2	3	2	1	2	2	2	2	2	2	1	1	2	1	1	1	1	1	1	1	1	2	1	2	1	1	2	1	1	1
910	26	2	1	3	1	4	6	2	4	1	2	2	5	2	2	5	2	2	4	1	5	3	1	2	2	2	2	1	2	1	1	2	2	2	1	1	5	2	1	1	1	3	2	1	1	2	1	1	1
911	26	1	1	12	1	2	6	1	4	2	2	2	5	2	1	5	1	2	1	1	5	3	2	2	2	2	2	1	1	1	1	1	1	1	1	1	1	1	1	1	1	1	1	1	1	1	1	1	1
912	26	2	1	12	1	4	3	2	4	1	2	2	5	1	2	1	3	2	2	1	5	2	1	2	2	2	2	3	3	1	1	2	1	1	1	1	1	1	1	1	2	1	1	1	1	1	1	1	1
913	26	2	2	14	1	4	4	2	4	1	2	2	5	2	2	1	2	2	3	1	5	2	3	1	1	2	2	2	3	1	1	2	1	1	1	1	1	1	1	1	3	1	2	1	1	1	1	1	1
914	26	2	2	12	1	4	3	1	4	2	2	2	5	2	2	1	3	2	2	1	1	2	1	2	2	1	2	1	2	1	1	3	2	1	1	1	1	1	1	1	2	2	2	1	1	2	1	1	1
915	27	2	1	1	1	4	4	2	4	2	2	1	5	2	4	1	2	1	1	1	5	2	1	2	2	2	2	4	3	1	2	3	3	3	1	3	2	2	2	3	3	2	2	2	1	2	1	1	1
916	27	2	1	1	1	4	4	2	4	1	2	2	5	2	1	1	2	2	1	1	4	2	1	2	2	2	2	1	2	1	1	2	2	2	2	2	2	1	1	1	3	2	2	1	1	2	1	1	1
917	27	2	2	12	1	4	6	2	4	1	2	2	5	2	4	5	2	1	1	1	5	2	1	2	2	2	2	1	1	1	1	3	1	1	1	1	1	1	1	1	1	1	1	1	1	1	1	1	1
918	27	2	2	6	1	3	6	1	4	1	2	2	5	2	2	5	2	2	2	1	5	2	1	2	2	2	2	1	1	1	1	2	1	1	1	1	1	1	1	1	1	1	1	1	1	1	1	1	1
919	27	1	1	3	1	4	3	1	4	1	2	2	5	2	2	1	3	2	2	1	5	2	1	2	2	2	2	3	2	1	2	3	2	2	1	1	2	3	3	2	4	2	3	1	2	3	1	1	1
920	27	2	1	2	1	3	4	1	4	1	2	2	5	2	3	1	3	2	2	1	5	2	1	2	2	2	2	2	2	1	1	3	2	2	2	2	2	2	2	2	2	2	2	1	1	1	1	1	1
921	27	2	1	4	1	4	3	2	4	1	2	2	5	2	1	1	3	1	1	1	3	2	1	1	2	1	2	2	3	1	2	3	3	2	2	1	1	1	1	1	2	1	1	1	1	2	1	1	1
922	27	2	1	11	1	4	3	1	4	1	2	2	5	1	4	1	3	3	2	1	5	3	1	2	2	2	2	2	2	1	1	1	1	1	1	1	1	1	3	2	3	1	2	1	1	1	1	1	1
923	27	2	2	5	1	4	3	2	4	2	1	1	3	2	2	1	1	2	3	1	5	2	1	2	1	2	2	3	1	1	2	3	2	2	3	1	3	3	3	3	4	2	3	1	2	4	1	1	1
924	27	1	1	11	1	3	3	2	4	2	1	1	1	2	3	5	3	2	2	1	5	2	1	2	2	2	2	1	1	1	1	1	1	1	1	1	2	1	1	1	1	1	1	1	1	1	1	1	1
925	27	1	1	14	1	2	5	2	4	1	2	2	5	2	4	5	3	2	1	1	5	3	1	2	2	2	2	2	1	1	1	2	1	1	1	1	1	1	1	1	1	1	1	1	1	1	1	1	1
926	27	2	2	6	1	4	6	2	4	2	1	1	3	1	2	5	2	2	2	1	5	3	1	2	2	2	2	2	3	1	1	3	2	3	2	2	2	2	3	3	4	2	3	2	2	3	2	2	2
927	27	2	2	4	1	4	6	1	4	2	2	2	5	2	2	5	2	2	2	1	4	2	1	2	2	2	2	3	2	1	2	3	1	2	1	1	4	2	2	2	4	1	1	1	2	4	1	1	1
928	27	2	2	3	1	4	6	2	4	1	2	2	5	2	4	5	2	2	2	1	5	2	1	2	2	2	2	2	3	1	2	2	1	1	1	1	1	1	1	1	1	3	1	1	1	1	1	1	1
929	27	2	2	5	1	4	3	2	4	1	2	2	5	1	2	1	3	2	2	1	4	1	3	2	2	2	2	2	3	1	1	2	1	1	1	1	1	1	1	1	1	1	1	1	1	1	1	1	1
930	27	2	1	15	1	3	4	2	4	2	1	1	1	1	2	1	2	1	1	1	5	2	1	2	2	2	2	1	2	1	1	1	1	1	1	1	1	1	1	1	1	1	1	1	1	1	1	1	1
931	27	2	2	15	1	3	4	2	4	2	1	2	3	2	1	1	2	1	1	1	3	2	1	2	2	2	2	2	3	1	1	3	1	1	1	1	1	2	2	2	3	1	3	1	2	2	1	1	1
932	27	1	2	4	1	4	1	1	4	2	2	1	5	2	3	5	2	2	2	1	5	3	1	2	2	2	2	1	2	1	1	2	1	2	2	1	2	2	3	3	4	2	2	3	1	4	1	1	1
933	27	2	1	14	1	4	3	1	4	1	2	2	5	2	2	1	3	2	2	1	5	1	1	2	2	2	2	2	2	1	1	3	1	1	1	1	1	1	1	1	2	1	2	2	1	2	1	1	1
934	27	2	2	2	1	2	6	2	4	1	2	2	5	2	2	5	2	2	1	1	5	3	1	2	2	2	2	2	3	1	1	2	1	1	1	1	1	1	1	1	1	1	1	1	1	1	1	1	1
935	27	2	2	1	1	4	3	1	4	2	1	1	1	2	4	1	3	3	2	2	5	3	1	2	2	2	2	1	1	1	1	2	1	1	1	1	1	1	1	1	1	1	1	1	1	1	1	1	1
936	27	2	1	6	1	4	5	1	4	2	2	2	5	1	2	1	2	2	2	1	2	3	1	2	2	2	2	1	2	1	1	3	1	1	1	1	1	2	1	2	2	1	2	1	1	1	1	1	1
937	27	1	1	8	1	4	3	1	4	2	1	1	1	2	4	1	3	2	2	1	5	1	3	1	1	1	1	2	3	1	2	3	5	3	3	3	5	1	1	1	1	3	1	1	1	1	5	1	1
938	27	2	2	6	1	4	3	2	4	1	2	2	5	2	2	1	3	2	2	1	3	3	1	2	2	2	2	3	3	1	3	3	1	1	1	1	1	1	1	1	2	1	2	2	1	1	1	1	1
939	27	2	2	12	1	4	6	2	4	2	1	1	3	1	4	5	1	1	2	1	5	3	1	2	2	2	2	1	1	1	1	1	1	1	1	1	1	1	1	1	1	1	1	1	1	1	1	1	1
940	27	2	1	6	1	3	4	2	4	1	2	2	5	2	3	5	1	2	1	1	5	1	1	2	2	2	2	4	3	1	2	3	4	4	4	4	2	2	5	2	4	1	4	4	1	4	3	4	4
941	27	1	2	12	1	4	3	1	4	2	1	1	2	2	1	1	3	2	2	1	3	2	1	1	2	2	2	4	3	1	2	3	2	4	2	1	2	1	2	1	3	2	3	2	1	4	1	1	2
942	28	1	2	1	1	4	3	2	4	2	2	2	5	1	2	1	1	2	2	1	3	3	1	2	2	2	2	1	2	1	1	2	1	1	1	1	1	1	1	1	1	1	1	1	1	1	1	1	1
943	28	2	2	14	1	4	3	1	4	2	2	2	5	2	2	1	3	2	2	1	5	3	1	2	2	2	2	2	3	1	1	2	3	2	3	2	1	1	1	1	3	1	3	1	2	3	1	1	1
944	28	2	1	2	1	4	3	1	4	1	2	2	1	2	2	1	3	2	2	1	4	2	1	2	2	2	2	2	3	1	2	3	2	3	1	1	1	1	1	2	3	2	3	2	1	3	1	1	1
945	28	2	2	4	1	4	1	2	4	2	1	2	3	1	2	1	1	2	4	1	5	3	1	2	2	2	2	1	3	1	1	3	1	1	1	1	1	1	1	1	1	1	1	1	1	1	1	1	1
946	28	2	2	3	1	3	4	2	4	2	1	1	2	1	4	5	2	2	2	1	3	2	1	2	2	2	2	1	1	1	1	3	1	1	1	1	1	1	1	1	2	1	1	1	1	2	1	1	1
947	28	2	2	3	1	4	4	2	4	2	1	2	3	1	1	2	1	2	2	1	1	2	2	2	2	2	2	2	3	1	1	1	3	2	2	4	1	2	1	1	2	2	2	2	2	2	1	2	2
948	28	2	2	14	2	4	3	2	4	1	2	2	5	1	2	1	3	2	2	1	5	3	2	2	2	2	2	3	2	1	1	2	2	1	1	1	1	1	1	1	1	1	1	1	1	1	1	1	1
949	28	1	1	13	1	4	3	1	4	2	2	2	5	2	4	1	3	2	1	1	5	1	1	2	2	2	2	1	2	1	1	1	1	1	1	1	1	1	1	1	1	1	1	1	1	1	1	1	1
950	28	2	2	13	1	3	4	2	4	2	2	1	5	1	4	1	1	2	1	1	4	3	1	1	2	2	2	3	3	1	2	2	2	1	1	1	1	1	1	1	2	1	1	1	1	1	1	1	1
951	28	2	2	6	1	4	4	2	4	2	1	1	3	2	2	1	2	2	2	1	4	2	1	2	2	2	2	1	3	1	1	3	1	1	1	1	1	1	1	1	2	1	2	1	1	2	1	1	1
952	28	2	1	2	1	4	1	1	4	1	2	2	5	2	2	5	2	2	3	1	5	1	3	2	2	2	2	2	3	1	1	2	2	2	1	1	1	1	1	1	2	1	1	1	1	2	1	1	1
953	28	1	2	14	1	4	3	1	4	2	1	1	3	2	2	1	2	2	2	1	5	1	3	2	1	2	2	2	2	1	1	3	1	1	1	1	1	1	1	1	1	1	1	1	1	1	1	1	1
954	28	2	2	15	2	3	4	2	4	2	1	1	2	1	4	1	2	1	1	1	3	4	1	2	2	2	2	3	2	1	1	2	2	1	1	1	1	1	1	1	2	2	2	1	1	1	1	1	1
955	28	2	1	8	1	4	5	2	4	1	2	2	5	2	2	5	2	1	1	1	5	3	3	2	2	2	2	3	3	1	2	3	2	3	4	2	5	3	2	3	3	4	3	3	5	3	1	1	1
956	28	2	2	2	1	3	4	2	4	1	2	2	5	2	2	1	2	2	1	1	5	2	3	2	2	2	2	1	3	1	2	3	1	1	1	1	1	1	1	1	1	1	1	1	1	1	1	1	1
957	28	2	2	4	1	4	3	2	4	1	2	2	5	2	3	1	3	2	1	1	4	4	1	2	2	2	2	1	2	1	1	3	4	1	1	1	1	1	1	1	3	1	2	1	1	2	1	1	1
958	28	1	1	8	1	4	3	1	4	2	1	1	2	2	3	1	3	1	1	1	5	2	3	1	1	1	2	2	3	1	1	2	1	2	2	1	2	1	1	2	2	1	2	1	1	2	1	1	1
959	28	1	2	15	1	4	3	1	4	1	2	2	5	2	2	1	3	2	2	1	3	2	1	2	2	2	2	2	2	1	1	3	2	2	2	1	1	2	1	1	1	2	1	1	1	2	1	1	2
960	28	1	1	14	1	3	6	2	4	2	2	2	5	2	4	2	3	2	2	1	4	3	1	2	2	2	2	2	2	1	1	3	1	1	1	1	1	1	1	1	1	1	1	1	1	1	1	1	1
961	28	2	1	15	1	4	3	2	4	1	2	2	5	1	2	1	3	2	1	1	5	2	2	2	2	2	2	2	2	1	2	1	2	2	1	1	1	1	1	2	2	1	2	1	1	2	1	1	1
962	28	2	2	1	1	4	3	2	4	2	2	2	5	2	4	1	3	2	1	1	3	2	1	2	1	2	2	1	3	1	1	2	1	1	1	1	1	1	1	1	2	1	2	1	1	1	1	1	1
963	28	1	2	14	1	4	3	2	4	1	2	2	5	2	1	1	3	2	2	1	3	2	2	2	2	1	2	2	3	1	2	2	1	2	3	1	1	2	2	2	2	2	3	1	1	1	2	1	1
964	28	2	2	15	1	1	6	2	4	2	1	2	2	1	1	1	1	1	1	1	3	2	1	2	2	2	2	1	3	1	1	2	1	1	1	1	1	1	1	1	1	1	1	1	1	1	1	1	1
965	28	2	1	14	1	4	1	2	4	2	1	2	1	1	4	5	2	1	1	1	4	3	1	2	2	2	2	2	3	1	2	2	2	1	1	2	1	2	1	2	3	1	3	2	1	3	1	1	1
966	28	1	1	11	1	3	2	2	4	2	1	1	2	2	3	1	3	2	2	1	5	3	1	2	2	2	2	1	1	1	1	1	1	1	1	1	1	1	1	1	1	1	1	1	1	1	1	1	1
967	28	1	2	15	1	3	3	2	4	2	1	1	2	1	4	5	1	2	2	1	5	2	2	2	2	2	2	2	3	1	1	2	1	2	2	1	1	2	1	3	3	1	2	1	1	2	1	1	1
968	28	1	1	12	1	2	6	2	4	1	2	1	5	1	4	5	1	1	1	1	3	2	1	2	2	2	1	1	1	1	1	2	2	5	5	4	1	5	5	5	5	5	5	1	1	5	5	1	2
969	28	2	2	14	1	4	4	2	4	2	1	1	1	2	1	1	2	2	2	1	5	2	2	2	2	2	2	1	2	1	1	1	2	2	2	2	1	1	1	1	2	2	2	1	1	2	1	1	1
970	28	1	1	14	1	3	6	1	4	2	1	1	2	2	4	1	2	2	2	1	5	3	3	1	1	1	1	2	3	1	1	3	2	3	1	1	1	1	1	1	4	1	1	1	1	2	1	1	1
971	28	2	2	12	1	3	5	2	4	1	2	2	5	2	2	5	3	3	2	1	3	2	1	2	2	2	2	2	3	1	1	2	2	1	1	1	1	1	1	1	2	1	1	1	2	1	1	1	1
972	28	2	2	12	1	3	6	2	4	2	1	1	1	1	4	5	1	1	2	1	3	2	1	2	2	2	2	1	3	1	1	2	1	1	1	1	1	1	1	1	1	1	1	1	1	1	1	1	1
973	28	1	1	12	1	4	5	1	4	1	2	2	5	2	4	1	3	3	2	1	4	2	1	2	2	2	2	3	3	1	1	2	2	1	1	1	1	1	1	1	2	1	1	2	1	1	1	1	1
974	28	2	1	12	1	2	6	1	4	2	1	1	5	2	4	5	1	1	1	1	5	2	1	2	2	2	2	3	3	1	1	1	1	1	1	1	1	1	1	1	2	1	1	1	2	1	1	1	1
975	28	2	2	3	1	4	2	1	4	2	1	1	3	2	1	1	3	2	2	1	5	2	1	2	1	2	2	3	3	1	1	3	3	1	1	1	1	1	1	2	3	1	2	2	1	1	1	1	1
976	29	2	2	8	1	3	1	2	4	2	1	1	4	2	3	5	2	2	2	1	3	3	1	2	2	2	2	2	3	1	2	2	2	2	1	1	1	1	1	1	3	2	2	1	1	2	1	1	1
977	29	1	1	11	1	4	5	2	4	2	1	1	2	2	4	1	3	3	2	2	5	3	1	2	2	2	2	2	3	1	1	3	1	1	1	1	1	1	1	1	2	1	1	1	1	1	1	1	1
978	29	2	2	1	1	4	4	2	4	2	1	1	3	1	2	1	2	1	2	1	4	2	1	2	2	2	2	1	3	1	1	1	1	1	1	1	1	1	1	1	1	1	1	1	1	1	1	1	1
979	29	2	1	4	1	3	6	2	4	2	1	1	3	2	4	5	2	2	3	1	3	3	1	2	2	2	2	1	1	1	1	1	1	1	1	1	1	1	1	1	2	1	1	1	1	1	1	1	1
980	29	2	2	13	1	3	6	2	4	2	1	1	3	2	2	5	1	1	1	1	5	2	1	2	2	2	2	2	2	1	1	2	3	2	2	2	2	1	1	1	3	1	1	1	1	1	1	1	1
981	29	2	2	11	1	4	3	2	4	1	2	2	5	1	1	1	3	2	2	1	5	2	1	2	2	2	2	1	1	1	1	1	1	1	1	1	1	2	1	1	2	1	1	1	1	2	1	1	1
982	29	2	2	11	1	2	6	2	4	2	1	1	3	2	2	5	1	2	1	1	5	2	1	2	2	2	2	1	1	1	1	2	1	1	1	1	1	1	1	1	1	1	1	1	1	1	1	1	1
983	29	2	2	8	1	4	6	2	4	2	1	1	3	2	3	1	2	2	3	1	5	3	1	2	2	2	2	2	3	1	2	2	1	2	1	1	2	2	1	2	2	2	2	1	2	2	1	1	1
984	29	2	2	11	1	4	3	2	4	1	2	2	5	2	2	1	3	3	2	1	5	2	1	2	2	2	2	3	2	2	1	1	2	3	3	2	2	2	1	1	4	2	3	1	1	2	1	1	1
985	29	2	2	11	1	1	4	2	4	2	1	1	1	1	2	2	1	2	4	1	2	3	1	2	2	1	2	1	1	1	1	2	1	1	1	1	1	2	1	1	2	3	3	1	2	2	1	1	1
986	29	2	2	13	1	4	3	1	4	1	2	2	5	2	2	1	3	2	1	2	2	3	2	2	2	2	2	3	3	1	2	2	2	2	1	2	2	1	1	1	2	2	2	1	1	2	2	1	1
987	29	2	1	13	1	4	3	1	4	1	2	2	5	2	2	1	3	2	1	2	2	2	2	2	2	2	2	3	3	1	1	3	1	1	1	1	1	1	1	1	1	1	1	1	1	1	1	1	1
988	29	2	2	15	2	1	6	2	4	2	1	1	1	1	2	5	1	2	2	1	3	3	1	2	2	2	2	2	3	1	1	2	2	1	1	1	1	1	1	1	2	1	2	1	1	1	1	1	2
989	29	2	2	14	1	2	6	2	4	2	1	2	1	2	3	5	2	2	3	1	3	3	1	2	2	2	2	2	3	1	2	2	4	1	1	3	3	1	1	1	5	3	3	1	1	2	1	1	1
990	29	2	1	14	1	4	4	2	4	2	2	1	1	2	4	1	3	2	2	1	3	2	1	2	2	2	2	1	2	1	1	1	1	1	1	1	2	1	1	1	1	1	1	1	1	1	1	1	1
991	29	2	1	15	1	4	4	2	4	2	1	1	4	2	1	1	1	1	1	1	2	2	1	2	2	2	2	3	3	1	3	2	2	3	4	3	1	1	1	1	5	2	5	1	2	3	1	1	2
992	29	1	2	8	1	3	1	2	4	1	2	1	5	2	2	1	3	2	1	1	5	2	3	2	1	2	2	1	2	1	1	1	1	1	1	1	1	1	1	1	2	2	1	1	1	1	1	1	1
993	29	2	2	2	1	4	6	2	4	2	2	2	5	2	2	5	2	2	2	1	1	2	1	2	2	2	2	1	3	1	1	1	2	2	1	1	1	1	1	1	2	1	1	1	1	2	1	1	1
994	29	1	2	7	1	4	3	1	4	1	2	2	5	2	2	1	2	3	2	1	3	2	1	2	2	2	2	2	3	1	1	2	1	3	2	1	1	1	2	1	2	2	3	1	1	1	1	1	1
995	29	2	2	7	1	2	4	2	4	2	1	1	1	2	2	1	2	2	2	1	5	2	1	2	2	2	2	2	3	1	1	1	2	1	2	1	1	1	1	2	3	1	2	2	1	2	1	1	1
996	29	2	1	5	1	4	4	2	4	2	1	1	3	2	2	1	2	2	1	1	5	2	1	2	2	2	1	2	2	1	2	2	3	3	2	4	4	2	4	1	3	2	3	3	1	1	2	1	2
997	29	2	2	7	1	3	4	2	4	2	1	2	3	1	2	1	2	2	2	2	3	2	1	2	2	2	1	1	2	1	1	2	2	1	2	1	1	1	1	1	2	1	1	1	1	1	1	1	1
998	29	2	2	12	1	3	4	2	4	2	1	1	3	2	4	1	1	1	2	2	3	4	1	2	2	2	2	2	1	1	1	2	1	1	1	1	1	1	1	1	1	1	1	1	1	1	1	1	1
999	29	2	2	12	2	2	4	2	4	2	1	2	1	2	2	1	1	2	1	1	5	2	1	2	2	2	2	3	3	1	2	3	1	1	1	2	5	1	1	1	5	1	5	1	1	1	1	1	2
1000	29	2	1	12	2	5	3	1	4	1	2	2	5	2	2	1	3	2	1	1	3	3	3	2	1	2	2	1	3	2	1	1	1	1	1	1	1	2	1	1	1	1	1	1	1	2	1	1	1
1001	30	1	1	6	1	3	5	2	4	1	2	2	5	2	2	5	3	2	2	1	3	1	2	2	2	2	2	1	3	1	1	1	1	1	1	1	3	1	1	1	1	1	1	1	1	1	1	1	1
1002	30	1	1	1	1	3	5	1	4	2	2	1	5	2	4	5	2	2	2	1	5	3	1	2	2	2	2	3	3	1	1	3	2	3	2	2	2	2	2	2	2	2	2	2	1	2	1	1	2
1003	30	2	2	4	1	3	4	2	4	2	2	2	5	2	1	1	2	2	1	1	5	3	3	2	1	2	2	3	2	1	2	3	1	2	2	2	2	2	2	1	3	1	2	1	1	3	1	1	1
1004	30	2	1	2	1	4	3	1	4	1	2	2	5	2	3	5	2	2	2	1	4	3	1	2	2	2	2	1	3	1	1	1	1	1	1	1	1	1	1	1	1	1	1	1	1	1	1	1	1
1005	30	2	2	5	1	2	6	1	4	2	1	1	2	2	2	5	2	1	1	1	4	2	1	2	2	2	2	3	3	1	1	3	2	1	1	1	1	1	1	1	2	1	1	1	1	2	1	1	1
1006	30	1	1	1	1	2	6	2	4	2	2	2	2	1	2	5	2	2	1	2	1	2	1	2	2	2	2	1	1	1	1	1	1	1	1	1	1	1	1	1	1	1	1	1	1	1	1	1	1
1007	30	2	2	6	1	4	5	1	4	1	2	2	5	2	1	1	3	2	2	1	5	3	1	2	2	2	2	2	3	1	2	2	1	2	1	1	4	2	1	2	2	2	3	2	2	2	1	1	1
1008	30	2	1	2	1	5	5	1	4	2	1	1	3	2	2	1	3	3	4	1	4	2	1	2	2	2	2	1	1	1	1	1	1	1	1	1	1	2	1	2	3	4	3	1	1	1	1	1	1
1009	30	2	2	2	1	3	6	2	4	1	2	2	5	1	3	5	2	2	2	1	4	3	1	2	2	2	2	2	2	1	1	3	1	3	2	1	2	1	1	1	2	1	1	1	2	2	1	1	1
1010	30	2	1	11	1	3	4	1	4	2	2	2	5	2	3	1	2	2	2	1	4	2	2	2	2	2	2	3	3	1	1	3	1	1	1	2	1	1	1	1	2	1	1	1	2	1	1	1	1
1011	30	2	1	14	1	3	6	2	4	2	1	1	1	2	2	5	2	1	3	1	5	2	1	2	2	2	2	1	2	1	1	2	1	1	1	1	1	1	1	1	1	1	1	1	1	1	1	1	1
1012	30	2	2	14	1	3	6	1	4	1	2	2	5	2	4	5	2	1	1	2	4	2	1	2	2	2	2	2	1	1	1	2	1	1	1	1	1	1	1	1	2	1	2	1	2	1	1	1	1
1013	30	2	2	3	1	4	6	2	4	2	2	2	5	2	2	5	2	2	1	1	5	2	1	2	2	2	2	3	3	1	1	2	1	1	1	2	1	1	1	1	2	1	1	1	1	1	1	1	1
1014	30	2	1	1	1	3	4	2	4	2	2	2	5	2	1	1	2	1	1	1	3	3	1	2	2	2	2	2	3	1	1	2	1	1	1	1	1	1	1	1	1	1	1	1	1	1	1	1	1
1015	30	2	1	15	2	2	6	2	4	2	1	1	3	2	2	5	1	1	3	1	3	4	1	2	2	2	2	1	3	1	1	1	1	1	1	1	1	1	1	1	1	1	1	1	1	1	1	1	1
1016	30	2	1	3	1	3	4	2	4	2	1	1	1	2	2	1	2	2	2	1	5	3	1	2	2	2	2	3	2	1	1	3	1	1	1	1	1	2	3	3	2	2	3	1	1	2	1	1	1
1017	30	2	2	12	1	1	6	2	4	2	1	1	3	2	4	5	1	1	1	1	3	4	2	2	2	2	2	1	1	1	1	1	1	1	1	1	1	1	1	1	1	1	1	1	1	1	1	1	1
1018	30	2	2	6	1	3	6	2	4	2	1	1	3	1	4	2	1	2	1	1	4	1	1	2	2	2	2	2	2	1	1	2	5	5	5	5	5	5	5	5	5	5	5	5	5	5	5	5	5
1019	30	2	1	12	2	1	6	2	4	2	1	1	1	1	4	5	2	1	1	1	5	2	1	2	2	2	2	2	3	1	1	1	1	1	1	1	1	1	1	1	1	1	1	1	1	1	1	1	1
1020	31	1	2	11	1	3	6	2	4	2	1	1	2	2	4	2	3	2	1	1	5	1	1	2	2	2	2	1	3	1	1	2	1	2	2	1	1	1	1	1	4	1	1	1	1	1	1	1	1
1021	31	2	2	9	1	3	5	2	4	2	1	1	3	2	2	1	2	2	2	1	5	3	1	2	1	2	2	1	2	1	1	2	2	3	1	1	2	1	1	2	3	3	2	1	2	2	1	1	1
1022	31	2	1	3	1	4	6	2	4	2	2	1	5	2	3	5	3	2	2	1	5	2	1	2	2	2	2	1	3	1	2	3	2	3	1	1	1	1	1	1	2	2	2	2	1	2	1	1	1
1023	31	2	1	2	1	4	4	2	4	1	2	2	5	2	3	1	2	2	1	1	5	2	1	2	2	2	2	3	3	1	2	3	1	2	1	2	1	1	1	1	2	2	2	2	1	1	1	1	1
1024	31	2	2	15	2	2	6	2	4	2	1	2	3	1	2	5	1	1	2	1	4	2	1	2	2	2	2	1	1	1	1	1	1	1	1	1	1	1	1	1	1	1	1	1	1	1	1	1	1
1025	31	2	1	8	1	3	6	2	4	2	1	1	3	1	3	5	2	2	2	1	5	3	1	2	2	2	2	2	3	1	1	2	2	1	1	1	1	1	1	1	2	2	1	1	1	2	1	1	1
1026	31	1	2	4	2	4	6	2	4	2	1	1	2	1	2	5	1	2	2	1	5	2	1	2	2	2	2	1	2	1	1	1	1	2	2	1	1	1	1	1	2	3	2	1	1	2	1	1	1
1027	31	2	2	5	1	4	4	2	4	2	1	2	3	1	2	1	3	2	3	1	5	2	1	2	2	2	2	3	2	1	2	3	1	1	1	1	1	1	1	1	4	1	1	1	1	3	1	1	1
1028	31	2	2	12	1	2	6	2	4	2	1	1	3	2	2	5	1	1	2	1	3	2	1	1	1	2	2	2	2	1	1	1	2	3	2	1	5	1	1	2	2	3	2	2	1	2	3	1	1
1029	31	1	2	3	1	4	3	1	4	2	1	1	3	1	2	1	3	2	2	1	4	2	1	2	2	2	2	2	2	1	1	3	1	1	1	1	1	1	1	1	1	1	1	1	1	1	1	1	1
1030	31	2	1	11	2	2	4	1	4	2	1	1	3	1	2	1	1	2	2	1	5	2	2	2	2	2	2	5	3	1	1	1	2	2	1	1	2	1	1	1	2	2	2	2	2	2	1	1	2
1031	31	1	1	14	1	2	5	2	4	3	1	1	2	1	4	2	3	2	4	1	5	2	2	2	2	2	2	2	2	1	1	1	1	1	1	1	1	1	1	1	1	2	1	1	1	1	1	1	1
1032	31	2	2	12	1	4	5	2	4	1	2	2	5	2	1	5	1	1	1	1	5	2	1	2	2	2	2	1	1	1	1	1	1	1	1	1	1	1	1	1	1	1	1	1	1	1	1	1	1
1033	31	2	2	15	2	1	6	2	4	2	2	2	5	2	4	5	1	1	1	1	5	3	2	2	2	2	2	1	2	1	1	2	1	1	1	1	1	1	1	1	3	1	1	1	1	1	1	1	1
1034	31	2	2	12	2	1	6	2	4	2	1	1	1	2	2	5	1	1	1	1	5	2	1	2	2	2	2	2	1	1	1	1	1	1	1	1	1	1	1	1	1	1	1	1	1	1	1	1	1
1035	31	2	2	14	1	4	4	2	4	2	1	1	1	1	1	1	2	2	2	1	5	2	2	2	2	2	2	1	2	1	1	1	2	1	1	1	1	1	1	1	2	1	1	1	1	1	1	1	1
1036	31	2	2	12	2	3	4	1	4	1	2	2	5	1	1	1	1	2	1	1	5	2	1	2	2	2	2	1	1	1	1	2	1	1	1	1	1	1	1	1	1	1	1	1	1	1	1	1	1
1037	31	2	2	12	2	1	6	2	4	2	1	1	1	2	2	5	1	1	1	1	5	3	1	2	2	2	2	2	1	1	1	2	1	1	1	1	1	1	1	1	1	1	1	1	1	1	1	1	1
1038	31	2	2	12	2	4	4	2	4	2	1	1	1	2	1	1	1	1	1	1	3	2	2	2	2	2	2	2	2	1	2	2	2	2	1	1	2	2	1	1	2	1	2	1	2	2	1	1	1
1039	31	2	2	5	1	3	4	1	4	3	1	1	1	1	2	1	2	2	1	1	5	3	1	2	2	2	2	1	3	1	1	2	2	1	1	1	1	1	1	1	2	1	1	2	2	2	1	1	1
1040	32	2	2	4	2	2	4	2	4	2	1	1	3	2	2	1	2	1	1	1	5	3	1	2	2	2	2	3	3	1	2	2	1	1	1	1	1	1	1	1	1	1	1	1	1	1	1	1	1
1041	32	2	2	11	2	1	4	1	4	2	1	1	2	2	2	5	1	1	2	1	4	3	1	2	2	2	2	3	3	1	2	2	1	2	1	1	1	1	1	1	2	1	1	2	1	1	1	1	1
1042	32	2	2	2	1	4	3	2	4	2	1	1	3	2	4	1	2	2	6	1	4	4	1	2	2	2	2	2	1	1	1	1	2	1	1	2	1	1	1	1	2	2	1	1	1	2	1	1	1
1043	32	2	1	13	1	4	3	1	4	3	1	1	3	2	2	1	3	3	2	1	5	2	1	2	2	2	2	2	3	1	1	3	1	1	1	1	1	1	1	1	2	1	1	1	1	1	1	1	1
1044	32	2	1	3	1	2	6	2	4	1	2	2	5	2	3	5	1	2	1	2	4	2	1	2	2	2	2	2	3	1	1	2	1	1	1	1	1	1	1	2	2	1	2	1	1	2	1	1	1
1045	32	2	2	15	1	3	6	2	4	2	1	1	1	1	3	5	1	1	2	1	3	2	1	2	2	2	2	1	3	1	1	2	2	1	1	1	1	1	1	1	2	1	1	1	1	2	1	1	1
1046	32	2	2	4	1	5	3	2	4	1	2	2	5	2	2	2	3	2	2	1	3	3	2	2	2	2	2	2	2	2	1	2	1	3	2	1	1	1	1	1	2	2	3	1	1	2	1	2	1
1047	32	2	2	3	1	4	3	1	4	2	2	2	5	2	4	1	3	2	2	1	5	1	3	1	1	1	1	3	3	2	2	3	4	5	1	5	5	3	1	1	1	1	4	5	1	5	3	1	2
1048	32	2	2	15	2	1	6	2	4	2	1	1	1	2	2	5	1	1	2	1	5	1	1	1	2	2	2	2	3	1	1	3	2	1	1	1	1	1	1	1	2	1	1	1	1	1	1	1	1
1049	32	2	2	2	1	4	3	1	4	2	1	1	3	2	3	1	3	2	3	1	4	2	1	2	1	2	2	2	3	1	1	3	2	1	1	1	3	1	1	2	4	1	2	1	1	2	1	1	1
1050	32	1	1	14	1	3	5	2	4	2	2	2	5	2	2	2	3	2	2	1	5	3	2	2	2	2	2	3	3	1	2	3	2	3	2	1	2	1	1	3	3	1	3	1	1	4	1	1	1
1051	32	1	2	7	1	3	3	1	4	3	1	1	2	2	2	1	1	2	2	1	3	2	1	2	2	2	2	2	2	1	1	3	1	1	1	1	1	1	1	1	1	1	1	1	1	1	1	1	1
1052	32	2	1	14	1	3	6	2	4	2	1	1	1	2	1	1	2	2	2	1	5	2	2	2	2	2	2	1	2	1	1	1	1	1	1	1	1	1	1	1	1	1	1	1	1	1	1	1	1
1053	33	2	2	1	1	3	4	2	4	2	1	1	1	1	1	1	2	2	1	1	5	2	1	2	2	2	2	2	3	1	1	3	1	1	1	1	1	1	1	1	1	1	1	1	1	1	1	1	1
1054	33	2	2	1	1	4	3	2	4	2	2	2	5	1	2	2	3	2	2	1	4	3	1	1	2	2	2	2	3	1	1	3	3	3	3	1	2	2	1	1	3	2	3	1	3	3	2	1	1
1055	33	2	1	3	1	3	4	2	4	2	1	2	1	2	1	1	2	1	2	1	4	2	1	2	2	2	2	1	3	2	1	3	1	2	1	1	2	1	1	1	3	1	2	1	1	2	1	1	2
1056	33	2	2	11	2	2	4	1	4	2	1	1	3	1	2	5	1	1	6	2	1	4	1	2	2	2	2	2	3	1	1	2	2	1	1	1	1	1	1	1	5	1	2	1	1	1	1	1	1
1057	33	2	2	2	1	4	4	2	4	2	1	2	3	1	1	1	2	1	1	1	3	2	1	2	2	2	2	3	3	1	1	2	2	3	1	1	1	2	1	2	2	2	3	1	1	2	1	1	1
1058	33	1	1	3	1	4	3	1	4	1	2	2	5	2	2	1	3	2	1	1	3	3	2	2	2	2	2	2	1	1	1	2	1	1	1	1	1	1	1	1	2	2	2	1	1	1	1	1	1
1059	33	2	1	13	1	2	6	2	4	2	1	1	1	2	2	5	1	1	2	1	5	4	1	2	2	2	2	2	2	1	2	2	3	3	1	1	1	2	1	1	5	3	3	2	1	3	1	1	1
1060	33	2	2	12	1	2	6	1	4	2	1	1	1	1	1	5	1	1	1	1	5	3	1	2	1	2	2	2	3	1	1	2	2	5	1	2	2	2	1	1	2	2	2	1	1	2	1	2	1
1061	33	2	2	15	1	1	5	1	4	2	1	2	3	2	2	5	1	8	2	1	5	2	1	2	2	2	2	3	3	1	1	2	1	1	1	1	1	1	1	1	1	1	1	1	1	1	1	1	1
1062	33	1	1	14	1	3	5	1	4	2	2	2	5	1	4	5	1	2	1	1	5	1	2	1	1	2	2	3	2	1	2	2	1	2	1	1	3	1	1	1	1	1	1	1	1	1	1	1	1
1063	33	2	2	12	1	2	6	1	4	2	1	1	1	1	4	5	1	1	1	1	5	2	1	2	2	2	2	2	2	1	1	2	1	1	1	1	1	1	1	1	1	1	1	1	1	1	1	1	1
1064	34	1	2	13	1	3	2	1	4	1	2	1	1	1	1	5	1	2	1	1	5	3	1	2	2	2	2	1	3	1	1	3	1	1	1	1	1	1	1	1	1	1	1	1	1	2	1	1	1
1065	34	2	2	14	2	2	4	1	4	2	1	2	1	1	2	1	1	2	1	1	4	1	1	2	2	2	1	1	1	1	1	1	1	1	1	1	1	1	1	1	2	1	2	1	1	1	1	1	1
1066	34	2	2	13	1	3	1	1	4	2	1	1	2	2	2	1	3	3	2	1	5	2	2	2	2	2	2	2	3	1	1	1	2	1	1	1	2	1	1	1	1	1	1	2	1	1	1	1	1
1067	34	2	2	7	2	3	1	1	4	2	2	1	5	1	1	1	3	2	1	1	5	1	1	2	2	2	2	5	3	1	2	3	3	3	3	3	3	3	3	3	3	3	3	3	3	3	3	3	1
1068	34	2	2	15	1	3	4	2	4	2	1	1	1	2	4	1	3	2	1	1	5	1	2	2	2	2	2	2	3	1	1	3	1	1	1	1	1	1	1	1	1	1	1	1	1	1	1	1	1
1069	34	2	1	12	1	3	4	1	4	2	1	1	1	2	1	1	1	1	1	1	5	3	1	2	2	2	2	1	3	1	1	1	1	1	1	1	1	1	1	1	1	1	1	1	1	1	1	1	1
1070	34	2	1	12	1	3	6	2	4	2	1	1	1	1	4	5	1	1	1	1	5	2	1	2	2	2	2	2	3	1	1	2	1	1	1	1	1	1	1	1	1	1	1	1	1	1	1	1	1
1071	34	2	1	1	1	4	3	2	4	2	1	2	3	2	2	1	2	3	3	1	4	2	1	2	1	2	2	1	2	1	1	3	3	2	1	2	2	2	1	2	4	2	2	2	2	3	1	1	1
1072	34	2	1	5	1	4	4	1	4	2	2	1	5	1	4	2	2	2	2	1	4	2	1	1	1	2	2	2	3	1	2	3	2	2	1	1	1	1	1	1	2	1	2	1	1	2	1	1	1
1073	34	2	1	15	1	2	4	2	4	2	1	1	1	2	2	1	1	1	1	1	4	2	2	2	2	2	2	2	2	1	1	3	1	1	1	1	1	1	1	1	1	1	1	1	1	1	1	1	1
1074	34	1	1	2	1	4	3	1	4	2	1	2	3	2	2	2	3	2	2	1	5	2	3	1	1	2	2	2	3	1	3	3	2	3	3	1	3	3	3	1	3	1	3	1	3	3	2	2	2
1075	34	2	1	9	1	5	3	2	4	2	1	1	5	2	3	2	3	2	4	1	5	2	1	2	2	2	2	2	3	1	1	2	2	1	1	1	1	1	2	1	3	2	1	1	1	1	1	1	1
1076	34	1	2	15	1	4	1	2	4	2	1	1	2	2	2	1	3	2	2	1	5	1	2	2	2	2	2	3	2	2	1	3	3	1	1	3	4	1	1	1	3	1	1	1	1	3	1	1	2
1077	34	2	2	11	1	2	6	2	4	2	1	2	3	1	4	5	1	1	2	1	4	3	1	2	2	2	2	3	3	1	2	1	1	2	1	1	1	1	1	1	2	2	2	1	1	2	1	1	1
1078	34	2	2	12	2	2	6	1	4	2	1	1	1	2	2	5	1	1	1	1	5	2	2	2	2	2	2	2	3	1	1	2	2	1	1	1	3	1	1	1	2	1	1	1	1	1	1	1	1
1079	34	2	2	12	2	1	6	2	4	2	2	1	1	1	4	5	2	1	1	1	4	4	2	2	2	2	1	2	2	1	1	1	1	1	1	1	1	1	1	1	1	1	1	1	1	1	1	1	1
1080	35	1	1	6	1	4	3	2	4	2	1	1	2	2	2	1	2	2	2	1	5	2	1	2	2	2	2	1	3	1	2	2	1	2	2	1	1	2	2	3	2	2	2	1	1	3	1	1	1
1081	35	2	2	15	1	3	6	2	4	2	1	1	1	2	2	5	1	2	2	1	3	2	1	2	2	2	2	1	2	1	1	1	1	1	1	1	1	1	1	1	1	1	1	1	1	1	1	1	1
1082	35	2	2	5	1	3	6	2	4	2	1	1	1	2	2	5	1	2	2	1	4	3	1	2	2	2	2	1	2	1	1	1	1	2	1	1	1	1	1	1	3	1	2	1	1	1	1	1	1
1083	35	2	1	15	2	2	3	2	4	2	1	2	3	2	2	5	1	2	2	1	4	2	1	2	2	2	2	2	3	1	1	2	1	1	1	1	1	1	1	1	1	1	1	1	1	1	1	1	1
1084	35	1	2	15	1	2	3	2	4	2	1	1	2	1	2	1	1	1	2	1	5	4	2	2	2	2	2	1	3	1	1	2	1	1	1	1	1	1	1	1	1	1	1	1	1	1	1	1	1
1085	35	2	2	14	1	2	6	2	4	2	2	1	5	2	2	5	2	1	1	1	5	1	1	2	2	2	2	3	3	2	1	1	1	1	1	1	1	1	1	1	2	1	2	1	1	2	1	1	1
1086	35	1	2	15	1	4	3	2	4	2	2	2	5	2	3	1	3	2	2	1	3	3	1	2	2	2	2	2	1	1	1	1	1	1	1	1	1	1	1	1	1	1	1	1	1	1	1	1	1
1087	35	2	2	14	1	4	3	2	4	2	1	1	1	1	1	1	2	2	2	1	5	2	2	2	2	2	2	1	2	1	1	1	2	2	1	1	1	1	1	1	2	1	2	1	1	2	1	1	1
1088	36	1	2	8	1	5	3	2	4	2	1	1	2	2	2	1	3	2	2	1	4	2	3	2	2	2	2	2	3	1	1	3	2	4	2	1	2	1	1	1	2	2	2	2	1	2	1	1	1
1089	36	2	1	3	1	4	6	1	4	2	1	1	3	1	3	5	2	2	2	1	5	2	1	2	2	2	2	1	1	1	1	1	1	1	1	1	1	1	1	1	1	1	1	1	1	1	1	1	1
1090	36	2	2	11	2	2	6	2	4	2	1	1	1	1	2	5	1	2	2	1	4	2	1	2	2	2	2	1	1	1	1	2	1	2	2	1	1	1	1	1	2	2	2	1	2	2	1	1	1
1091	36	2	2	14	1	3	5	1	4	2	1	1	1	2	2	1	2	2	2	1	4	2	2	2	1	2	2	2	1	1	1	2	1	1	1	1	1	1	1	1	1	1	1	1	1	1	1	1	1
1092	36	2	2	1	1	3	3	2	4	2	1	1	3	1	3	4	3	3	2	1	3	2	1	2	2	2	2	3	3	1	1	2	1	1	1	1	1	1	1	1	1	1	1	1	1	1	1	1	1
1093	36	2	2	8	1	2	6	2	4	2	1	1	2	2	3	5	2	2	2	1	4	2	1	2	2	2	2	2	3	1	1	3	1	1	1	1	1	1	1	1	1	1	1	1	1	1	1	1	1
1094	36	2	2	5	1	3	4	1	4	2	1	1	1	2	3	5	2	2	2	1	5	1	1	2	1	2	2	3	2	1	1	3	5	5	5	5	5	3	1	1	5	3	5	1	1	5	1	1	1
1095	36	2	2	9	1	3	5	2	4	2	1	1	1	2	2	1	2	2	3	1	1	3	1	2	2	2	2	1	3	1	1	2	2	1	1	2	3	1	1	1	2	1	3	1	1	2	1	1	1
1096	36	2	2	15	1	1	6	2	4	2	1	1	1	1	2	5	1	1	1	1	3	2	1	2	2	2	2	2	2	1	1	1	1	2	1	1	1	1	1	1	1	1	1	1	1	1	1	1	1
1097	36	2	2	12	1	4	4	2	4	2	1	1	1	2	4	1	3	2	2	1	3	3	1	2	2	2	2	2	2	1	1	2	1	1	1	1	1	1	1	1	1	1	1	1	1	1	1	1	1
1098	37	2	2	3	1	3	6	2	4	2	1	1	1	2	2	1	2	1	2	1	3	2	1	2	2	2	2	2	3	1	2	1	2	3	2	1	2	1	1	1	3	1	3	1	1	2	1	1	1
1099	37	2	2	4	1	2	3	2	4	2	1	2	3	2	4	1	2	2	1	1	4	2	1	2	2	2	2	3	2	1	2	3	1	2	2	2	2	2	2	2	5	4	5	5	5	5	2	2	1
1100	37	2	2	3	1	3	6	2	4	2	1	1	3	1	2	1	2	2	2	1	4	3	1	2	2	2	2	1	1	1	1	3	1	3	3	1	1	1	1	1	1	2	2	1	2	1	1	1	1
1101	37	2	2	14	1	2	5	2	4	2	1	1	2	2	3	1	2	2	1	1	5	3	1	2	1	1	2	3	3	2	1	1	2	3	3	2	5	3	2	3	4	3	4	1	2	3	1	1	2
1102	37	2	1	15	1	4	6	2	4	2	1	1	1	2	4	5	2	1	2	1	3	3	1	2	2	2	2	3	3	1	2	2	1	2	2	2	2	3	2	3	4	2	3	1	1	2	1	1	1
1103	37	2	2	15	2	3	6	2	4	2	1	2	1	1	1	5	1	2	1	1	5	3	2	2	2	2	2	1	2	1	1	1	1	1	1	1	1	1	1	1	1	1	1	1	1	1	1	1	1
1104	37	2	2	7	1	3	4	2	4	1	2	2	5	2	2	1	2	2	1	1	5	2	1	2	2	2	2	2	3	1	1	3	2	2	1	1	1	1	2	1	1	2	2	1	3	1	1	1	1
1105	38	2	2	1	1	2	4	2	4	2	1	2	1	2	4	1	2	1	1	1	5	2	1	2	2	2	2	2	2	1	1	2	1	1	1	1	1	1	1	1	1	1	1	1	1	1	1	1	1
1106	38	2	2	3	1	4	6	2	4	2	1	1	1	2	2	5	2	2	2	1	5	4	1	2	2	2	2	3	3	1	1	3	1	1	1	1	2	1	1	1	2	1	1	1	1	2	1	1	1
1107	38	2	2	1	1	5	3	1	4	2	1	1	3	1	2	2	3	2	2	1	5	2	2	2	2	2	2	2	2	1	2	3	2	1	1	1	3	1	1	1	3	3	2	2	1	2	1	1	1
1108	38	2	1	15	2	1	6	2	4	2	1	1	1	2	4	5	1	1	1	1	5	1	1	2	2	2	2	2	3	1	1	1	1	1	1	1	1	1	1	1	1	1	1	1	1	1	1	1	1
1109	38	2	2	12	1	2	2	2	4	2	1	1	1	1	1	5	1	1	1	1	5	2	1	2	2	2	2	1	2	1	1	3	1	1	1	1	1	1	1	1	1	1	1	1	1	1	1	1	1
1110	38	2	2	15	2	2	6	2	4	2	1	1	1	1	4	5	2	1	1	1	3	4	1	2	2	2	2	2	2	1	1	3	2	1	1	1	1	1	1	1	2	1	1	1	1	1	1	1	1
1111	38	2	1	1	1	4	3	2	4	2	2	2	5	1	2	2	2	4	4	1	4	2	1	2	2	2	2	3	2	1	1	3	1	3	3	1	2	3	2	2	3	2	3	1	1	3	1	1	1
1112	38	2	2	15	1	1	6	1	4	2	1	1	1	1	2	5	1	1	1	1	5	3	1	2	2	2	2	1	1	1	1	1	1	1	1	1	1	1	1	1	1	1	1	1	1	1	1	1	1
1113	38	2	2	14	1	3	6	2	4	2	1	1	1	1	4	5	2	2	1	1	5	2	1	2	2	2	2	1	1	1	1	1	1	1	1	1	1	1	1	1	1	1	1	1	1	1	1	1	1
1114	38	2	1	15	1	2	6	2	4	2	1	1	1	1	3	5	1	1	2	1	5	2	1	2	2	2	1	4	3	1	2	3	1	1	2	1	2	1	1	1	2	1	2	1	1	2	1	1	1
1115	38	1	2	15	2	4	3	1	4	2	1	1	1	2	2	1	3	2	1	1	5	2	1	2	2	2	2	1	3	1	1	1	1	2	1	1	2	2	1	1	2	2	2	1	1	1	1	1	1
1116	38	2	2	14	1	2	5	2	4	2	1	1	1	2	2	1	3	2	2	2	3	3	1	2	2	1	2	3	3	1	1	2	1	1	1	1	1	1	1	1	1	1	1	1	1	1	1	1	1
1117	38	1	2	7	1	4	3	1	4	2	1	2	1	2	2	1	2	2	2	1	5	1	1	2	2	2	2	2	2	1	1	3	2	2	1	2	2	2	1	1	2	2	2	1	1	2	1	1	1
1118	39	2	1	2	1	4	4	2	4	2	1	1	1	2	2	5	2	2	1	1	5	2	3	2	1	2	2	1	3	1	1	2	1	1	1	1	1	1	1	1	1	1	1	1	1	1	1	1	1
1119	39	1	2	11	1	3	1	2	4	2	1	1	3	2	1	5	3	3	2	1	5	1	2	2	2	2	2	2	3	1	1	3	1	1	1	1	1	1	1	1	1	1	2	1	1	1	1	1	2
1120	39	2	1	2	1	3	5	2	4	2	1	1	2	1	2	1	2	2	2	1	4	3	1	2	1	2	2	2	3	1	1	3	2	1	1	1	2	1	1	1	2	1	2	2	2	2	1	1	1
1121	39	2	2	15	2	2	5	2	4	2	2	2	1	2	2	5	1	1	1	1	3	2	1	2	2	2	2	2	1	1	1	2	1	1	1	1	1	1	1	1	1	1	1	1	1	1	1	1	1
1122	40	2	2	9	1	4	1	2	4	2	1	1	1	2	2	2	2	2	2	1	5	1	1	2	1	2	2	1	2	2	2	3	1	2	2	1	3	2	1	2	5	2	2	2	5	5	1	1	1
1123	40	2	2	5	1	2	3	1	4	2	1	1	2	2	2	1	1	2	2	1	5	1	1	2	1	1	2	2	3	2	2	1	3	5	1	3	5	4	3	5	5	5	5	5	5	5	4	4	4
1124	40	2	2	15	1	1	6	2	4	2	1	2	3	2	3	5	1	1	1	1	3	2	1	2	2	2	2	2	3	1	1	2	1	1	1	1	1	1	1	1	1	1	1	1	1	1	1	1	1
1125	41	2	2	13	1	4	2	1	4	2	1	1	1	2	1	1	3	3	3	1	5	3	1	2	2	2	2	2	3	1	1	3	4	2	1	4	2	1	1	1	4	1	2	2	1	3	1	1	1
1126	41	2	2	1	1	2	6	2	4	2	2	1	5	1	2	5	2	2	3	1	5	2	1	2	1	2	2	1	1	1	1	1	1	2	1	1	3	1	1	1	3	1	2	1	1	2	1	1	1
1127	41	2	2	1	1	3	6	2	4	2	1	1	1	1	4	5	1	2	2	1	3	3	1	2	2	2	2	2	3	1	1	1	1	1	1	1	1	1	1	1	1	1	1	1	1	1	1	1	1
1128	41	2	2	13	2	2	6	2	4	2	1	1	1	2	2	5	1	1	2	1	5	2	1	2	2	2	2	2	3	1	2	3	2	1	1	2	2	2	1	2	2	2	3	2	1	2	1	1	1
1129	41	2	2	13	2	2	4	2	4	2	1	1	1	1	4	1	1	2	1	1	1	1	1	2	2	2	2	1	1	1	1	1	1	1	1	1	1	1	1	1	1	1	1	1	1	1	1	1	1
1130	41	2	2	11	2	2	5	2	4	2	1	1	3	1	4	1	2	1	2	1	5	2	2	1	1	2	2	1	1	1	1	2	1	1	1	1	1	1	1	1	1	1	1	1	1	1	1	1	1
1131	41	2	2	13	1	2	6	2	4	2	1	2	2	2	2	1	1	2	2	1	3	1	1	2	2	2	2	2	1	1	1	1	2	1	1	2	1	1	1	1	2	1	1	1	1	1	1	1	1
1132	41	2	2	3	1	4	3	1	4	2	1	1	2	1	2	1	1	2	1	1	5	3	1	2	2	2	2	2	2	1	1	2	2	2	1	1	1	1	1	1	1	1	1	1	1	1	1	1	1
1133	41	1	2	13	1	2	3	2	4	2	1	1	2	2	2	1	1	2	2	1	4	2	3	2	2	2	2	2	2	1	1	3	2	2	1	1	1	1	1	2	2	1	2	1	1	1	1	1	1
1134	41	2	2	13	1	1	6	2	4	2	1	1	1	1	2	5	1	1	1	2	1	2	1	2	2	2	2	2	2	1	1	1	1	1	1	1	1	1	1	1	1	1	1	1	2	1	1	1	1
1135	41	2	2	15	1	3	6	2	4	2	1	1	1	2	2	1	3	2	2	1	5	2	2	2	2	2	2	2	2	1	2	1	1	1	1	1	2	2	2	1	1	2	2	1	2	2	1	1	1
1136	41	1	2	7	1	4	3	2	4	2	1	2	2	1	2	1	2	3	2	2	3	2	1	2	2	2	2	1	2	1	2	2	2	2	2	2	2	2	2	1	2	1	1	2	1	2	1	1	1
1137	42	1	2	2	1	4	3	2	4	1	2	2	5	1	1	5	2	2	1	1	4	2	1	2	2	2	2	3	2	1	1	3	2	2	2	1	2	2	2	2	2	2	2	2	2	2	2	2	2
1138	42	2	2	3	1	3	6	2	4	2	1	1	1	2	1	5	2	2	4	1	3	3	1	2	2	2	2	2	2	1	1	2	2	2	1	1	2	1	1	1	1	1	1	1	1	1	1	1	1
1139	42	2	1	9	1	3	1	2	4	2	2	1	1	2	2	5	2	2	2	1	5	1	1	2	2	2	2	1	3	1	1	3	2	1	1	1	1	1	1	1	2	1	2	1	1	1	1	1	1
1140	42	2	2	15	2	1	6	2	4	2	1	2	1	1	4	5	1	1	1	1	5	3	2	2	2	2	2	1	3	1	1	3	1	1	1	1	1	1	1	1	3	1	1	1	1	1	1	1	1
1141	42	2	2	12	1	2	6	2	4	2	2	1	5	2	1	5	1	1	1	1	3	2	1	2	2	2	1	2	2	1	2	2	3	4	2	1	1	1	1	1	2	2	4	1	4	1	1	1	1
1142	43	2	1	11	1	2	6	2	4	2	1	1	1	2	2	5	2	2	3	1	5	1	2	2	2	2	2	3	3	1	1	2	2	2	2	1	1	1	1	1	3	1	1	1	2	1	1	1	1
1143	43	2	2	12	2	2	6	2	4	2	2	1	5	1	2	1	2	1	1	1	4	3	1	2	2	2	2	2	2	1	1	3	2	1	1	1	2	1	1	1	2	1	2	1	1	1	1	1	1
1144	44	1	1	11	2	2	2	1	4	3	1	1	1	1	2	1	2	2	2	1	5	1	1	2	2	2	2	2	3	1	1	2	2	1	1	1	2	1	1	1	3	2	2	1	1	3	1	1	1
1145	44	1	2	14	1	2	3	1	4	2	1	2	1	1	2	1	2	2	2	1	5	2	1	2	2	2	2	2	3	1	1	3	1	2	1	1	2	3	1	2	1	1	1	1	1	2	1	1	1
1146	44	2	2	15	2	2	3	2	4	2	1	2	1	2	4	5	2	1	1	1	3	2	1	2	2	2	2	3	2	1	1	3	2	1	1	1	1	1	1	1	2	1	2	1	1	2	1	1	1
1147	44	2	2	12	2	1	6	2	4	2	1	2	1	1	4	1	1	1	1	1	3	2	1	2	2	2	2	1	1	1	1	2	1	1	1	1	1	1	1	1	1	1	1	1	1	1	1	1	1
1148	44	1	2	12	2	2	6	1	4	2	1	2	1	1	1	5	1	1	1	1	4	3	1	2	2	2	2	1	3	1	1	3	1	1	1	1	1	1	1	1	1	1	1	1	1	1	1	1	1
1149	46	2	2	13	1	2	5	1	4	2	2	1	1	1	4	5	1	2	2	1	3	2	1	2	2	2	2	2	3	1	1	1	1	2	1	1	2	1	2	2	3	2	2	1	1	1	1	1	1
1150	47	1	2	13	2	2	3	1	4	2	1	2	1	1	2	5	1	1	2	1	4	1	1	2	2	2	2	2	1	1	1	1	1	1	1	1	1	1	1	1	1	1	1	1	1	1	1	1	1
1151	47	2	1	2	1	2	6	2	4	2	1	1	1	1	4	5	2	2	2	1	5	1	1	2	2	2	2	2	2	1	1	1	2	1	1	1	3	1	1	1	5	1	4	2	2	2	1	1	1
1152	47	2	2	12	1	2	6	2	4	2	2	2	1	2	4	5	1	1	1	1	5	2	2	2	2	2	2	1	1	1	1	2	2	1	1	2	3	1	1	1	1	2	1	1	1	1	1	1	1
1153	48	2	2	11	1	2	6	2	4	2	1	2	1	1	3	5	1	1	1	1	5	1	2	2	2	2	2	3	3	1	1	3	2	2	2	2	2	1	1	1	2	1	1	1	1	2	1	1	1
1154	49	2	2	14	1	3	2	2	4	2	2	1	5	1	1	5	1	1	2	1	3	2	2	2	2	2	2	1	3	1	1	3	1	1	1	1	1	1	1	1	2	2	1	1	1	1	1	1	1
1155	49	2	1	1	1	2	6	2	4	2	2	1	1	1	4	5	2	1	2	1	5	3	1	2	2	2	2	2	3	1	1	2	1	1	1	1	1	1	1	1	1	1	1	1	1	1	1	1	1
1156	49	2	2	15	2	3	2	2	4	2	1	2	1	1	1	5	1	1	1	1	3	1	1	2	2	2	2	2	1	1	2	2	1	1	1	1	1	1	1	1	2	1	2	1	1	1	1	1	1
1157	49	2	2	12	1	2	6	2	4	2	2	2	1	1	4	5	1	1	1	1	4	2	1	2	2	2	1	2	3	1	1	1	1	1	1	1	1	1	1	1	1	1	1	1	1	1	1	1	1
1158	49	2	2	12	2	2	6	1	4	2	2	2	1	2	4	5	1	1	1	1	5	2	1	2	2	2	2	1	3	1	1	3	1	1	1	1	1	1	1	1	2	1	1	1	1	1	1	1	1
1159	50	2	2	13	1	4	4	2	4	2	2	1	1	1	1	3	3	3	3	1	5	3	1	2	2	2	2	1	2	1	1	2	2	1	1	1	1	1	2	1	2	2	2	1	1	1	1	1	1
1160	50	1	2	12	1	2	2	1	4	2	2	1	1	2	1	1	3	3	2	1	3	2	1	2	1	2	2	2	2	1	1	1	1	1	1	1	1	1	1	1	3	2	2	2	1	2	1	1	1
1161	51	2	2	12	1	1	6	1	4	2	2	1	1	1	4	5	1	1	2	1	4	3	1	2	2	2	2	2	2	1	2	2	3	1	2	3	1	1	1	1	2	3	2	1	1	2	1	1	1
1162	51	2	1	12	1	2	6	2	4	2	2	1	1	2	2	5	1	1	1	1	3	2	1	2	2	2	2	2	3	1	1	3	2	1	2	1	1	1	1	1	2	1	1	1	1	1	1	1	1
1163	54	2	2	11	1	2	2	1	4	2	2	1	5	2	1	2	3	3	4	1	5	3	1	2	2	2	2	2	3	1	1	3	1	1	1	1	1	1	1	1	2	2	2	1	2	2	2	1	1
1164	54	2	2	12	1	2	6	2	4	2	2	1	5	2	1	5	1	1	1	1	5	2	1	2	2	2	2	2	3	1	1	2	1	2	1	1	1	1	1	2	3	1	2	2	1	2	1	1	1
1165	58	2	1	7	1	4	6	2	4	3	2	1	1	2	2	2	2	2	1	1	5	2	1	2	2	2	2	2	3	1	1	3	1	1	1	1	1	1	1	1	1	1	1	1	1	1	1	1	1
1166	21	2	2	1	1	2	4	1	5	1	2	2	5	1	1	1	1	2	1	1	4	2	1	1	1	2	2	2	3	1	1	2	1	1	1	1	1	1	1	1	1	1	1	1	1	1	1	1	1
1167	22	2	2	9	1	2	4	1	5	1	2	2	5	2	3	1	1	2	4	1	5	3	2	1	1	2	2	1	3	1	1	1	2	4	1	2	1	1	1	2	1	1	2	1	1	1	1	2	3
1168	22	2	2	4	1	3	4	2	5	2	2	2	5	2	4	1	1	2	2	1	1	3	1	2	2	2	2	1	1	1	1	2	1	1	1	1	1	1	1	1	2	1	1	1	1	1	1	1	1
1169	22	2	1	15	1	4	5	2	5	2	1	1	5	2	3	5	3	2	1	1	4	2	1	2	2	2	1	1	3	1	1	2	1	1	2	1	1	1	1	1	3	2	3	1	1	2	1	1	1
1170	22	2	2	15	1	3	4	2	5	2	2	2	5	2	2	1	2	1	2	1	4	3	1	2	2	2	2	2	3	1	1	2	2	1	1	1	1	1	1	1	2	1	1	1	1	1	1	1	1
1171	23	1	2	14	2	3	6	2	5	1	2	2	5	1	4	5	1	2	2	1	5	2	1	2	2	2	2	3	3	1	1	1	3	3	2	1	1	1	1	3	3	2	4	1	1	3	2	1	1
1172	23	2	1	14	1	3	4	1	5	2	2	1	5	2	4	1	1	2	1	1	1	4	1	2	2	2	2	1	1	1	1	2	1	1	1	1	1	1	1	1	1	1	1	1	1	1	1	1	1
1173	23	2	1	5	1	3	4	2	5	2	2	2	5	2	1	5	2	2	2	1	3	3	1	2	2	2	2	1	3	1	1	2	1	1	1	1	1	1	1	1	1	1	1	1	1	1	1	1	1
1174	23	2	1	6	1	3	5	1	5	2	2	1	1	2	1	5	2	2	2	1	5	2	1	2	2	2	2	3	3	1	1	3	1	1	1	1	1	1	1	1	1	1	1	1	1	1	1	1	1
1175	23	2	2	5	1	4	4	1	5	2	2	2	5	2	1	1	2	1	4	1	5	3	1	2	2	2	1	1	1	1	1	1	2	1	1	1	1	1	1	1	1	1	1	1	1	1	1	1	1
1176	23	2	2	4	1	3	4	1	5	2	1	1	3	1	1	1	2	2	1	1	4	2	1	2	2	2	2	1	3	1	1	3	4	4	3	1	1	2	1	1	4	2	3	2	1	2	1	1	1
1177	23	2	1	3	1	2	6	2	5	1	2	2	5	1	3	5	1	1	2	1	5	3	1	2	2	2	2	4	3	2	2	3	4	4	4	2	4	2	2	2	3	3	5	1	1	4	1	1	1
1178	24	2	2	4	2	4	4	2	5	1	2	2	5	2	2	1	2	2	1	1	3	2	1	2	2	2	2	1	3	1	1	3	4	3	2	1	1	1	1	1	3	1	2	1	1	2	1	1	1
1179	24	2	2	14	2	4	4	2	5	1	2	2	5	2	2	1	2	2	1	1	5	1	2	2	2	2	2	2	1	1	1	1	2	2	1	1	1	1	1	1	4	2	1	1	1	1	1	1	1
1180	24	2	1	15	1	3	4	2	5	1	2	2	5	2	1	1	1	1	1	3	3	3	1	2	2	2	1	3	3	1	1	1	2	1	2	1	1	1	1	1	1	2	1	1	1	1	1	1	1
1181	24	1	2	15	1	4	5	2	5	2	2	2	5	2	2	5	1	1	1	1	1	1	1	2	2	2	2	1	2	2	1	1	3	5	2	1	1	1	1	1	5	5	1	3	1	3	1	1	1
1182	24	2	1	15	1	3	4	1	5	2	2	2	5	2	2	1	2	1	1	1	3	2	3	2	1	2	2	1	1	1	1	2	1	1	1	1	1	1	1	1	1	1	1	1	1	1	1	1	1
1183	24	2	2	10	2	4	2	1	5	2	1	1	1	2	1	1	1	2	2	1	5	2	3	2	2	2	1	1	1	1	2	3	1	1	1	1	1	1	1	1	1	1	1	1	1	1	1	1	1
1184	24	2	2	12	2	3	4	2	5	1	2	2	5	2	2	5	1	2	1	1	5	3	2	2	2	2	2	1	3	2	1	3	1	2	1	1	1	1	1	1	1	1	1	1	1	1	1	1	1
1185	25	2	1	2	1	2	4	2	5	2	2	2	5	2	2	1	1	2	2	1	5	4	1	2	2	2	2	2	3	1	1	2	1	1	1	1	1	1	1	1	2	1	2	1	1	1	1	1	1
1186	25	2	2	2	1	3	4	1	5	1	2	2	5	2	1	1	2	2	1	1	5	2	1	1	2	1	2	1	1	1	1	3	1	1	1	1	1	1	1	1	1	1	1	1	1	1	1	1	1
1187	25	2	1	14	1	3	4	2	5	1	2	1	5	2	4	1	1	2	1	2	4	3	1	2	2	2	2	2	2	1	1	2	1	1	1	1	1	1	1	1	1	1	1	1	1	1	1	1	1
1188	25	2	1	14	1	3	5	1	5	2	2	1	5	2	4	1	2	2	2	1	3	2	1	2	2	1	2	3	2	1	1	2	2	3	2	2	4	2	2	2	3	3	3	1	1	2	1	2	1
1189	25	2	1	3	1	3	4	2	5	2	1	1	3	1	1	1	2	2	2	1	5	1	1	2	2	1	2	2	3	1	2	3	3	4	4	2	3	1	1	2	2	1	2	1	1	1	1	1	2
1190	25	2	1	5	1	4	4	1	5	2	2	2	5	2	1	1	3	2	3	1	5	1	1	2	2	2	2	3	3	1	1	2	1	1	1	1	1	1	1	1	3	1	1	2	1	1	1	1	1
1191	25	2	2	2	1	4	5	2	5	1	2	2	5	2	2	1	2	2	3	1	4	3	1	2	2	2	2	3	3	1	2	3	1	2	2	1	1	1	1	1	5	1	4	1	1	2	1	1	1
1192	25	1	1	11	1	3	6	2	5	1	2	2	5	2	4	1	3	2	2	1	5	1	2	2	2	2	2	3	3	1	1	1	2	3	3	1	2	1	3	1	1	1	4	1	1	2	1	1	1
1193	26	1	2	4	1	3	3	1	5	2	2	2	5	2	1	1	2	2	2	1	5	3	3	2	2	2	2	2	3	1	2	2	1	2	2	1	2	1	1	1	2	2	2	1	1	2	1	1	1
1194	26	2	1	9	1	4	4	2	5	2	2	1	5	2	2	2	2	2	2	1	4	3	1	2	2	2	2	2	2	1	1	2	1	1	1	1	1	1	1	1	1	1	1	2	1	1	1	1	1
1195	26	2	1	14	1	2	4	1	5	1	2	1	5	2	2	1	1	2	1	1	1	3	1	2	2	2	2	2	2	1	1	2	2	1	1	1	1	1	1	1	2	1	2	1	1	1	1	1	1
1196	26	2	1	11	1	3	4	2	5	2	2	2	5	2	3	1	2	2	2	1	3	3	1	2	2	2	2	1	2	1	1	3	2	2	3	1	1	1	3	2	3	2	3	1	3	3	4	1	1
1197	26	2	2	1	1	3	3	1	5	2	2	2	5	2	4	5	2	2	1	1	5	2	1	1	1	1	2	3	3	1	1	3	3	3	2	2	1	1	1	1	4	2	3	3	2	3	1	1	1
1198	26	2	1	3	1	3	4	2	5	1	2	2	5	2	2	1	2	2	2	1	5	2	1	2	2	2	2	2	3	1	1	3	1	1	1	1	1	1	1	1	1	1	1	1	1	1	1	1	1
1199	26	2	1	1	1	3	4	1	5	2	2	2	5	2	2	1	2	2	4	1	5	2	1	2	2	2	2	1	2	1	1	1	1	1	1	1	1	1	1	1	1	1	1	1	1	1	1	1	1
1200	26	2	2	13	1	3	4	1	5	2	2	2	5	1	2	1	1	2	3	1	1	2	1	2	2	2	2	2	2	1	1	1	2	1	2	1	2	1	1	1	2	2	2	1	1	2	1	1	1
1201	26	2	2	7	1	4	3	1	5	2	2	2	5	2	2	2	3	2	2	1	3	3	1	2	2	2	2	2	2	1	1	2	1	2	1	1	1	1	1	1	2	1	3	1	1	2	1	1	1
1202	26	2	1	2	1	3	4	2	5	1	2	2	5	1	4	1	1	2	2	1	5	2	2	2	2	2	2	2	3	1	1	3	1	1	1	1	1	1	1	1	1	1	1	1	1	1	1	1	1
1203	26	2	2	4	2	3	3	1	5	1	2	2	5	2	4	1	2	3	1	1	4	2	1	2	2	2	2	1	2	1	1	2	1	1	1	1	1	1	1	1	1	1	1	1	1	1	1	1	1
1204	26	2	1	4	1	3	3	2	5	1	2	2	5	2	4	5	1	2	1	1	5	3	1	1	1	2	2	2	3	1	2	1	1	1	1	1	1	1	1	1	1	1	1	1	1	1	1	1	1
1205	26	2	2	5	1	4	4	2	5	2	2	2	5	2	4	1	2	2	1	1	5	1	1	2	2	2	2	1	2	1	1	2	1	1	1	1	1	1	1	1	1	1	1	1	1	3	1	1	1
1206	26	2	2	8	1	3	4	1	5	1	2	2	5	2	3	1	2	2	2	1	4	1	1	2	2	2	2	2	3	1	1	3	1	1	1	1	1	1	1	1	2	1	1	1	1	1	1	1	1
1207	26	2	2	11	1	2	1	2	5	2	1	1	1	2	4	5	1	1	1	1	3	2	1	2	2	2	2	3	3	1	1	3	3	2	2	2	1	1	1	1	4	2	2	2	1	3	1	1	1
1208	26	2	1	4	1	3	4	2	5	2	2	2	5	2	4	1	1	1	1	1	3	3	1	2	2	2	2	2	2	1	1	2	1	1	1	1	1	1	1	1	1	1	1	1	1	1	1	1	1
1209	26	2	2	2	1	3	5	2	5	1	2	2	5	2	2	1	2	2	1	1	3	2	1	2	1	1	2	2	1	1	1	2	1	2	1	1	1	1	1	1	1	2	1	1	1	1	1	1	1
1210	26	2	1	13	1	4	4	2	5	2	1	1	4	2	1	2	1	1	2	1	5	2	1	2	2	2	2	1	1	1	1	1	3	2	2	3	4	3	4	4	4	4	4	4	1	1	1	1	2
1211	26	2	2	3	1	3	6	1	5	2	2	2	5	2	2	5	2	2	2	1	4	3	1	2	2	2	2	1	2	1	1	2	1	1	1	1	1	1	1	1	1	1	1	1	1	1	1	1	1
1212	26	2	2	4	1	4	4	2	5	1	2	2	5	2	3	5	2	1	1	1	5	2	1	2	2	2	1	2	3	1	1	2	2	2	1	2	5	1	1	1	5	1	5	2	1	1	1	1	1
1213	26	2	2	2	1	4	4	1	5	2	1	1	1	2	2	1	2	2	1	1	5	1	3	1	1	2	1	2	1	1	2	2	4	3	3	2	2	2	1	1	2	1	3	2	1	1	1	1	1
1214	26	1	1	14	1	2	6	2	5	1	2	2	5	2	4	5	3	2	3	2	3	1	1	2	2	2	2	2	3	1	1	2	1	1	1	1	1	1	1	1	1	1	1	1	1	1	1	1	1
1215	26	2	2	2	1	3	4	2	5	1	2	2	5	2	3	1	2	2	1	1	5	2	1	2	2	2	2	2	3	1	1	3	1	2	1	1	1	1	1	1	5	2	2	1	3	2	1	1	1
1216	26	2	2	12	2	4	4	1	5	1	2	2	5	2	2	1	3	2	2	1	5	1	2	2	2	2	2	4	3	1	1	3	2	2	1	1	1	1	1	1	2	1	1	2	1	1	1	1	1
1217	26	1	1	12	2	2	5	2	5	1	2	2	5	2	4	5	1	1	1	2	5	2	2	2	2	2	2	1	1	1	1	1	1	1	1	1	1	1	1	1	1	1	1	1	1	1	1	1	1
1218	26	2	2	12	1	2	4	2	5	1	2	2	5	2	4	1	1	2	2	1	2	3	2	2	2	2	1	3	3	1	2	2	1	1	1	1	1	1	1	1	2	1	1	1	1	1	1	1	2
1219	26	2	2	12	1	3	4	2	5	1	2	2	5	2	3	1	3	2	2	1	5	1	3	2	2	2	2	1	1	1	1	3	1	1	1	1	1	1	1	1	1	1	1	1	1	1	1	1	1
1220	26	1	1	12	1	4	3	1	5	1	2	2	5	2	2	1	3	2	1	1	5	2	2	2	1	2	2	3	3	1	2	3	2	2	2	1	2	1	1	1	2	2	2	1	1	2	1	1	1
1221	26	2	2	5	1	3	4	1	5	1	2	2	5	1	1	1	1	2	4	1	5	1	1	2	2	2	2	1	3	1	1	3	1	1	1	1	1	1	1	1	1	1	1	1	1	1	1	1	1
1222	27	2	2	8	1	3	4	2	5	1	2	2	5	2	4	1	2	2	2	1	3	2	1	2	2	2	2	3	2	1	3	1	1	1	1	1	1	1	1	1	3	1	4	4	4	4	4	4	2
1223	27	2	1	4	1	3	5	2	5	1	2	2	5	2	2	1	2	1	2	1	5	2	1	2	2	2	2	2	3	1	1	3	2	2	3	2	2	2	2	2	3	2	2	2	2	3	1	1	1
1224	27	2	2	7	1	4	4	2	5	1	2	2	5	2	1	1	2	2	1	2	4	4	1	2	2	2	2	1	3	1	1	3	3	1	1	1	1	1	1	1	2	1	1	1	1	2	1	1	1
1225	27	2	2	5	1	4	3	2	5	2	2	2	5	2	2	1	3	1	1	1	4	3	1	2	2	2	2	2	2	1	2	3	1	4	1	1	2	1	1	3	1	2	2	1	1	2	1	1	1
1226	27	2	2	9	1	3	3	2	5	1	2	2	5	2	1	5	2	2	3	1	5	3	1	2	2	2	2	1	3	1	2	1	1	1	1	1	1	1	1	1	1	1	1	1	1	1	1	1	1
1227	27	2	2	5	1	4	3	2	5	2	2	1	5	2	2	2	3	2	1	1	3	3	1	2	2	1	2	2	3	1	1	2	1	1	1	1	1	1	1	1	1	1	1	1	1	1	1	1	1
1228	27	2	2	4	1	3	4	1	5	2	1	1	3	2	2	1	1	2	2	1	4	3	1	2	1	1	2	2	3	1	1	3	2	1	2	2	1	1	1	1	2	1	1	1	1	1	1	1	1
1229	27	2	2	8	1	4	4	2	5	2	2	2	5	2	3	1	2	2	2	1	4	2	1	2	2	2	2	2	3	1	1	2	1	2	2	1	3	3	3	3	2	1	3	1	1	2	1	1	1
1230	27	2	1	14	1	3	5	1	5	1	2	1	5	2	2	1	2	2	2	1	5	2	2	2	1	2	2	1	1	1	1	3	1	2	1	1	1	1	1	2	2	1	2	1	1	1	1	1	1
1231	27	2	2	4	1	3	4	2	5	2	1	1	2	2	4	1	2	1	1	1	3	3	1	2	2	2	2	1	3	1	1	2	1	1	1	1	1	1	1	1	2	1	1	1	2	1	1	1	1
1232	27	2	1	3	2	3	4	2	5	2	2	1	5	2	4	1	2	2	1	1	4	2	1	2	1	2	2	1	3	1	2	1	3	4	3	4	4	4	5	5	5	2	5	3	1	4	1	1	1
1233	27	2	2	6	1	3	4	2	5	2	1	1	3	2	3	1	1	2	2	1	4	2	1	2	2	1	2	2	1	1	2	1	2	2	1	2	3	1	3	3	4	2	5	1	1	1	1	1	2
1234	27	2	1	6	1	4	6	1	5	1	2	2	5	2	2	5	3	3	2	1	4	2	1	2	2	2	2	1	3	1	1	1	2	3	1	2	2	2	1	1	4	2	2	1	2	3	1	1	1
1235	27	2	1	14	2	4	4	1	5	2	1	1	3	2	1	1	1	1	2	1	1	2	1	2	2	2	2	3	3	1	1	1	2	2	2	1	2	2	2	2	5	3	5	2	2	2	2	2	2
1236	27	2	1	11	1	4	4	2	5	2	1	1	3	2	3	2	1	2	4	1	3	2	2	2	2	2	2	1	1	2	1	1	1	1	1	1	1	1	1	1	2	2	3	1	1	2	1	1	1
1237	27	2	1	4	1	4	4	1	5	2	1	1	3	1	4	1	2	2	2	1	3	3	1	2	1	2	2	1	2	1	1	1	2	1	1	1	2	1	1	1	3	1	1	1	3	1	1	1	1
1238	27	2	1	2	1	4	4	1	5	1	2	1	5	2	2	1	3	2	3	1	3	2	1	2	1	2	2	2	2	1	1	3	3	3	3	3	3	3	2	3	4	3	3	3	2	3	1	1	1
1239	27	2	1	14	1	4	5	2	5	2	1	1	3	2	4	1	2	2	2	1	3	3	1	2	2	2	2	1	2	1	1	2	1	1	1	1	1	1	1	1	1	1	1	1	1	1	1	1	1
1240	27	2	1	6	1	2	6	2	5	1	2	2	5	2	2	5	2	2	2	1	5	3	1	2	2	2	2	3	3	1	1	2	1	1	1	1	1	1	1	1	1	1	1	1	1	1	1	1	1
1241	27	2	2	5	2	4	4	2	5	1	2	2	5	2	1	1	2	1	1	1	5	2	2	1	1	1	1	3	3	1	1	3	3	3	3	3	1	3	3	3	3	3	3	3	3	3	3	3	3
1242	27	2	1	3	1	2	4	1	5	2	1	1	1	2	4	1	2	1	2	1	2	3	2	2	2	2	2	1	2	1	1	1	1	1	1	1	1	1	1	1	1	1	1	1	1	1	1	1	1
1243	27	2	1	9	1	4	6	2	5	3	1	1	3	2	4	1	2	1	1	1	1	2	1	2	2	2	2	3	3	1	2	3	2	2	3	2	5	3	1	1	3	5	5	2	5	3	3	2	1
1244	27	2	2	14	1	3	4	2	5	2	1	1	1	2	4	1	2	2	1	1	1	3	1	2	2	2	1	2	3	1	1	2	2	2	1	1	1	1	1	1	2	1	1	1	1	1	1	1	1
1245	27	1	2	15	2	3	5	2	5	2	1	1	1	2	2	5	3	2	2	1	5	2	1	2	2	2	2	1	3	1	1	3	1	1	1	1	1	1	1	1	1	1	1	1	1	1	1	1	1
1246	27	2	1	14	1	4	3	2	5	2	1	1	3	2	2	1	3	2	2	1	5	3	1	2	2	2	2	2	2	1	1	2	2	1	1	1	1	1	1	1	1	1	1	1	1	1	1	1	1
1247	27	2	2	2	1	4	6	2	5	1	2	2	5	2	3	5	3	2	2	1	5	2	1	2	2	2	1	2	2	1	1	1	1	1	1	1	1	2	1	2	2	2	2	1	1	2	1	1	1
1248	27	2	1	15	1	3	4	2	5	2	2	2	5	2	1	1	2	1	2	1	3	3	1	2	2	2	2	2	3	1	2	3	1	1	2	1	1	1	1	2	2	1	2	1	2	1	1	1	1
1249	27	2	1	15	1	3	4	2	5	2	2	2	5	2	2	1	2	1	2	1	3	3	1	2	2	2	2	2	3	1	2	3	1	1	1	1	1	1	1	2	1	1	1	1	1	1	1	1	1
1250	27	1	2	15	1	4	2	2	5	2	1	1	2	2	2	1	1	1	1	1	5	2	1	2	2	2	2	2	2	1	1	2	2	2	1	1	1	1	1	1	2	2	2	1	1	2	1	1	1
1251	27	2	2	14	1	4	3	1	5	1	2	2	5	2	2	1	3	2	1	1	5	2	2	2	1	2	2	1	3	1	1	2	1	2	1	1	1	1	1	1	5	1	1	1	1	3	1	1	1
1252	27	2	2	5	1	3	4	1	5	2	2	2	5	2	4	1	2	2	2	1	4	3	1	1	1	1	2	1	1	1	1	1	1	1	1	2	1	1	1	1	2	1	1	1	1	1	1	1	1
1253	27	2	1	12	1	4	3	2	5	1	2	2	5	1	2	2	3	2	2	1	3	3	1	2	2	2	2	1	2	1	1	2	3	3	1	1	1	1	1	1	5	3	5	1	5	1	1	1	1
1254	27	2	1	2	2	4	2	2	5	1	2	2	5	2	2	2	3	2	3	2	3	3	1	2	2	2	2	5	3	1	3	2	1	2	1	1	1	2	1	2	1	1	1	1	1	1	1	1	1
1255	27	2	2	11	2	4	3	1	5	2	2	2	5	2	2	1	3	2	2	1	4	1	2	2	2	2	2	1	2	1	1	1	3	2	3	2	2	2	1	1	4	1	3	2	1	1	1	1	1
1256	28	2	2	2	1	4	2	2	5	2	1	1	3	2	1	5	3	2	4	2	5	2	2	2	1	2	2	1	3	1	1	3	1	2	1	2	1	1	1	1	4	1	4	2	1	4	1	1	1
1257	28	2	1	2	1	4	6	2	5	1	2	2	5	2	4	1	2	2	1	1	5	1	1	2	2	2	2	1	3	1	1	2	1	1	1	1	1	1	1	1	1	1	1	1	1	1	1	1	1
1258	28	2	2	9	1	3	4	1	5	1	2	2	5	1	2	1	2	2	1	1	4	3	1	2	2	2	2	3	3	1	1	2	1	1	1	1	1	1	1	1	2	1	1	1	1	2	1	1	1
1259	28	2	2	3	1	2	4	2	5	2	1	1	1	2	4	5	2	2	3	1	4	3	1	2	2	2	2	2	3	1	1	2	1	1	1	1	1	1	1	1	2	1	1	1	1	1	1	1	1
1260	28	2	2	2	1	4	5	2	5	2	1	1	2	2	1	1	2	1	2	1	3	2	2	2	2	2	2	1	2	1	1	3	3	3	2	2	1	1	1	1	3	3	2	2	2	1	1	1	1
1261	28	1	1	14	1	2	6	2	5	1	2	2	5	2	2	5	3	2	3	2	3	3	2	2	2	2	2	3	2	1	1	1	1	1	1	1	1	1	1	1	1	1	1	1	1	1	1	1	1
1262	28	2	2	3	1	4	4	2	5	2	1	2	3	2	2	1	2	2	2	1	4	3	1	2	2	2	2	1	3	1	1	3	1	1	1	1	1	1	1	1	3	1	2	1	1	2	1	1	1
1263	28	2	2	11	2	2	4	2	5	2	1	1	1	2	2	5	1	2	3	1	1	1	1	2	2	2	2	1	2	1	1	2	1	2	4	4	1	1	1	2	2	2	4	1	1	3	1	1	1
1264	28	1	1	14	1	2	6	2	5	1	2	2	5	2	4	5	3	2	1	1	5	4	1	2	2	2	2	1	3	1	1	2	1	1	1	1	1	1	1	1	1	1	1	1	1	1	1	1	1
1265	28	2	1	7	2	4	3	1	5	1	2	2	5	2	2	1	2	2	2	1	4	2	1	2	1	1	2	4	3	1	1	3	1	2	3	1	5	1	1	1	2	2	2	1	1	2	1	1	1
1266	28	1	2	5	1	4	3	2	5	1	2	2	5	2	2	2	3	2	2	2	4	3	1	2	2	2	2	3	3	1	2	2	1	1	1	1	1	1	1	1	1	1	1	1	1	1	1	1	1
1267	28	2	2	13	1	4	4	1	5	2	2	2	5	2	2	1	3	2	2	1	4	3	1	2	2	2	2	3	2	1	1	2	3	3	3	2	3	3	3	3	3	3	3	1	2	4	1	2	1
1268	28	2	1	14	1	4	3	2	5	1	2	2	5	2	4	2	3	2	2	2	3	2	1	2	2	2	2	3	2	1	1	2	1	1	1	1	1	1	1	1	1	1	1	1	1	1	1	1	1
1269	28	2	2	2	1	4	6	2	5	2	2	2	5	2	1	1	2	2	2	1	5	3	1	2	2	2	2	2	3	1	2	3	2	2	2	2	2	2	2	2	2	2	2	1	2	2	1	1	1
1270	28	2	2	2	1	4	6	2	5	2	1	1	3	2	2	1	2	2	2	1	5	2	1	2	2	2	2	3	3	1	1	3	1	3	2	1	1	1	1	3	4	1	3	1	1	3	1	1	1
1271	28	1	2	14	1	3	5	2	5	1	2	2	5	2	4	5	3	2	2	1	3	2	1	2	2	2	2	1	1	1	1	1	1	1	1	1	1	1	1	1	1	1	1	1	1	1	1	1	1
1272	28	2	1	4	1	4	3	2	5	1	2	1	5	2	3	5	2	1	1	1	3	2	1	2	2	2	2	2	2	1	1	3	3	3	4	1	1	3	2	3	3	5	3	3	1	2	4	1	1
1273	28	2	2	8	1	4	5	1	5	1	2	1	5	2	2	1	2	2	2	1	4	3	1	2	1	2	2	1	3	1	3	3	2	2	1	1	1	3	2	2	5	1	3	1	1	2	1	1	1
1274	28	2	1	3	1	4	4	1	5	1	2	2	5	2	4	1	1	2	3	1	5	2	1	2	2	2	2	2	2	1	2	3	1	1	1	1	1	1	1	1	4	1	1	1	1	3	1	1	1
1275	28	2	1	2	1	4	2	1	5	1	2	2	5	2	1	5	2	2	2	1	3	2	1	2	2	2	2	2	2	1	1	2	2	1	1	1	1	1	1	1	2	1	1	1	2	2	1	1	1
1276	28	2	2	2	1	3	4	2	5	2	2	2	5	2	3	1	2	1	1	1	4	3	1	2	2	2	2	1	1	1	1	1	2	2	1	2	1	2	1	2	2	1	2	1	1	2	1	1	1
1277	28	2	1	15	1	3	6	2	5	1	2	2	5	2	2	5	1	1	1	1	3	2	1	2	2	2	2	2	3	1	1	2	1	1	1	1	1	1	1	1	1	1	1	1	1	1	1	1	1
1278	28	2	2	12	1	4	6	2	5	2	1	2	4	2	2	1	1	1	2	1	3	3	1	2	1	2	1	2	3	1	1	2	1	1	1	1	1	1	1	1	1	1	1	1	1	1	1	1	1
1279	28	2	2	15	1	4	4	2	5	1	2	2	5	2	2	1	2	1	2	1	4	3	1	2	2	2	2	2	3	1	1	2	2	2	2	1	1	1	1	1	1	1	1	1	1	1	1	1	1
1280	28	2	1	13	1	4	5	2	5	1	2	2	5	2	2	5	2	2	2	1	3	3	1	2	2	2	2	3	3	1	1	3	1	2	2	1	1	2	1	2	2	1	2	1	1	1	1	1	1
1281	28	2	2	5	1	4	5	2	5	1	2	2	5	2	2	1	2	2	2	1	5	1	1	2	2	2	2	2	3	1	1	3	3	4	3	2	4	4	3	5	5	4	5	5	2	4	1	1	1
1282	28	2	2	7	1	3	4	1	5	2	2	2	5	2	2	1	2	2	1	1	4	2	1	2	2	2	2	3	3	1	2	1	2	2	1	1	1	1	1	1	2	1	1	1	1	1	1	1	1
1283	28	2	1	9	1	4	4	2	5	1	2	2	5	1	1	5	2	2	2	1	3	3	1	2	1	2	2	1	3	1	1	2	2	1	1	1	1	1	1	1	2	1	1	1	2	2	1	1	2
1284	29	2	2	13	1	4	2	1	5	1	2	2	5	2	1	1	1	2	1	1	5	2	1	2	1	2	2	2	2	1	2	3	2	2	3	2	2	2	3	3	3	3	3	1	1	3	1	1	2
1285	29	2	2	11	1	4	3	2	5	1	2	2	5	2	2	2	3	2	2	1	5	3	1	2	2	2	2	3	3	1	1	1	1	2	2	1	1	1	1	1	2	1	2	1	1	1	1	1	1
1286	29	2	2	4	1	4	3	1	5	1	2	1	5	2	3	5	1	1	1	1	5	3	1	2	2	2	2	3	3	1	2	3	3	2	2	2	2	2	2	2	2	2	2	3	1	2	1	1	2
1287	29	2	2	9	1	4	4	1	5	2	1	1	1	2	2	1	2	2	2	1	5	2	1	1	1	1	1	3	3	1	2	3	3	3	1	1	2	2	1	2	4	2	5	1	1	3	1	1	1
1288	29	2	2	3	2	4	4	2	5	2	1	1	3	2	2	1	2	1	1	1	3	2	1	2	2	2	2	1	2	2	1	1	2	2	1	1	2	1	1	1	1	2	1	1	1	1	1	1	1
1289	29	2	2	11	1	4	4	2	5	2	2	2	5	2	4	1	2	2	2	2	1	3	1	2	2	2	2	1	2	1	1	1	1	2	1	1	1	1	1	1	3	2	3	1	1	2	1	1	1
1290	29	2	1	6	1	3	4	2	5	2	1	1	1	2	2	5	1	2	1	1	5	2	1	2	2	2	2	3	3	1	1	3	4	3	1	2	2	2	1	3	4	1	3	1	1	1	1	1	1
1291	29	2	1	11	1	4	3	1	5	1	2	2	5	2	2	1	3	2	1	1	5	2	1	2	2	2	2	1	2	1	1	2	3	3	2	3	4	3	3	2	3	2	4	3	2	4	2	1	1
1292	29	2	2	9	1	3	4	2	5	2	1	1	3	2	3	1	2	1	1	1	5	3	1	2	2	2	2	3	3	1	2	2	1	3	1	2	1	3	1	3	3	1	4	1	1	1	1	1	1
1293	29	2	1	8	1	4	1	1	5	2	2	2	5	2	3	1	3	2	3	1	3	3	1	2	2	2	2	2	3	1	1	2	1	2	1	1	3	3	3	2	2	2	2	2	1	2	1	1	1
1294	29	2	1	11	1	4	3	2	5	1	2	2	5	2	2	2	3	3	1	1	5	1	1	2	2	2	2	2	3	1	2	3	5	5	5	5	5	1	1	3	5	3	5	3	3	5	1	1	1
1295	29	2	2	15	1	4	3	2	5	1	2	2	5	1	3	5	3	2	1	1	1	4	1	2	2	2	2	1	2	1	1	1	1	1	1	1	1	1	1	1	1	1	1	1	1	1	1	1	1
1296	29	2	2	1	1	4	5	2	5	1	2	2	5	2	4	1	3	3	2	1	5	2	1	2	2	2	2	2	3	1	1	2	1	1	1	1	1	1	1	1	2	1	2	1	1	1	1	1	1
1297	29	2	1	2	1	4	3	1	5	1	2	1	5	2	2	1	3	2	1	1	5	3	1	2	2	2	2	1	2	1	1	2	2	2	2	2	2	2	2	2	2	2	2	2	2	2	2	2	2
1298	29	2	2	15	1	4	4	1	5	2	2	2	5	2	2	1	2	1	1	1	4	3	1	2	2	2	2	2	3	1	2	2	1	1	1	1	1	1	1	1	1	1	1	1	1	1	1	1	1
1299	29	2	1	9	1	4	3	2	5	2	2	2	5	2	2	2	3	2	2	1	3	3	1	2	2	2	2	2	3	1	1	1	1	3	2	1	1	2	1	2	2	1	2	1	1	2	1	1	1
1300	29	1	1	11	1	2	1	1	5	2	1	1	3	2	2	2	3	3	3	1	4	3	2	2	2	2	2	2	3	1	1	3	2	4	4	2	2	2	2	3	4	3	5	2	2	5	1	1	1
1301	29	2	1	2	1	4	1	2	5	2	1	1	3	2	2	5	2	2	4	1	3	3	1	2	1	1	1	1	3	1	1	2	2	3	5	1	1	2	1	2	4	2	2	1	1	1	1	1	1
1302	29	1	1	12	2	3	6	2	5	2	1	1	2	2	2	5	1	2	1	2	5	3	1	2	2	2	1	2	2	1	2	2	1	1	1	1	1	3	1	3	3	1	3	1	1	1	1	1	1
1303	29	2	1	2	1	4	4	2	5	2	1	1	3	2	3	1	2	2	1	1	3	2	1	2	2	2	2	1	1	1	1	2	1	1	1	1	1	1	1	1	1	1	1	1	1	1	1	1	1
1304	29	2	1	2	1	4	5	2	5	1	2	2	5	1	2	1	2	2	2	1	3	3	1	2	1	1	2	2	3	1	1	2	1	1	1	1	2	2	1	1	2	1	2	1	1	2	1	1	1
1305	29	1	2	12	1	2	6	2	5	2	1	2	2	2	4	5	1	2	2	1	5	2	1	2	2	2	2	3	2	1	2	3	3	2	2	2	2	2	2	2	3	2	3	3	1	3	2	1	1
1306	29	2	1	12	1	4	5	2	5	1	2	2	5	2	4	1	3	2	1	1	3	2	1	2	2	2	2	4	3	2	1	1	3	3	3	1	3	3	1	1	5	4	3	1	1	2	1	1	1
1307	29	2	1	12	2	3	6	2	5	2	1	1	1	1	1	5	1	1	1	1	5	1	1	2	2	2	2	2	3	1	2	2	2	4	4	1	1	1	4	4	5	5	5	1	5	5	5	4	1
1308	29	2	1	5	1	4	2	1	5	1	2	2	5	2	1	1	3	2	1	1	5	1	1	1	1	2	2	3	3	1	1	3	3	4	1	2	1	1	1	1	4	1	2	1	1	3	1	1	1
1309	30	2	1	8	1	4	2	1	5	1	2	2	5	2	1	5	2	2	4	1	5	1	3	1	1	1	2	1	3	1	1	3	4	4	3	3	3	2	2	2	5	5	5	3	3	3	1	3	3
1310	30	2	2	3	1	4	3	1	5	2	1	1	3	2	2	1	3	2	3	1	3	3	1	2	2	2	2	1	1	1	2	1	2	2	1	1	1	1	1	1	2	2	1	1	1	1	1	1	1
1311	30	1	2	3	1	3	3	2	5	2	1	1	2	2	3	1	2	1	1	1	4	2	2	1	2	2	2	2	2	2	1	3	2	2	4	2	2	2	4	2	3	3	4	2	3	4	1	1	3
1312	30	2	2	13	2	1	1	2	5	2	1	1	1	2	2	5	1	2	1	1	5	2	2	2	2	2	2	2	1	1	1	2	1	2	2	1	2	3	2	1	3	1	2	1	3	2	1	1	2
1313	30	2	1	5	1	4	4	1	5	1	2	2	5	2	2	1	2	2	1	1	4	2	1	2	1	2	2	1	3	1	1	1	1	1	1	1	1	1	1	1	1	1	1	1	1	1	1	1	1
1314	30	2	2	5	1	4	3	2	5	1	2	2	5	2	2	1	3	2	2	1	5	3	1	2	2	2	2	2	3	1	2	2	2	1	1	1	1	1	1	2	3	1	3	1	1	2	1	1	1
1315	30	2	1	3	1	4	5	2	5	2	2	2	5	2	4	1	2	1	3	1	3	3	1	2	2	2	2	2	3	1	1	2	1	1	1	1	1	1	1	2	1	1	1	1	1	1	1	1	1
1316	30	2	1	9	1	4	4	2	5	1	2	2	5	2	2	1	2	2	2	2	5	3	1	2	2	2	2	1	3	1	1	3	1	1	1	1	1	1	1	1	2	1	1	1	1	1	1	1	1
1317	30	2	2	4	1	2	4	1	5	2	1	1	1	1	4	1	1	1	1	1	5	2	1	2	2	2	2	2	3	1	2	2	1	1	1	1	1	1	1	1	1	1	1	1	1	1	1	1	1
1318	30	2	2	11	1	4	6	1	5	2	1	1	1	2	2	2	3	3	3	1	4	1	1	2	2	2	2	3	3	1	3	2	1	3	1	1	3	1	1	1	3	1	3	1	1	5	1	1	1
1319	30	1	1	14	1	3	3	1	5	2	1	1	3	2	2	1	3	2	1	1	5	4	2	2	2	2	2	1	2	1	1	1	1	1	1	1	1	1	1	1	1	1	1	1	1	1	1	1	1
1320	30	2	1	9	1	3	5	2	5	2	1	1	3	1	2	2	2	2	1	1	4	3	1	2	2	2	2	1	2	1	1	1	1	1	1	1	1	1	1	1	3	2	2	1	1	1	1	1	1
1321	30	1	2	11	1	4	1	2	5	1	2	2	5	2	2	5	3	3	2	1	5	1	2	2	2	2	2	3	3	1	2	3	1	1	1	1	3	1	1	1	5	1	1	1	1	5	1	1	1
1322	30	2	1	4	1	3	4	1	5	2	2	2	5	2	2	2	2	2	1	1	5	2	1	2	2	2	2	1	3	1	2	3	2	3	2	1	2	1	1	2	3	1	1	2	1	3	1	1	1
1323	30	2	2	15	1	4	6	2	5	2	1	1	3	1	3	5	1	2	2	1	3	4	1	2	2	2	2	1	2	1	1	1	1	1	1	1	1	1	1	1	2	1	1	1	1	1	1	1	1
1324	30	2	1	2	1	3	4	2	5	2	2	2	5	2	2	5	2	2	3	1	5	3	1	2	2	2	2	3	3	1	1	3	1	1	1	1	2	1	1	1	2	1	1	1	1	2	1	1	1
1325	30	2	2	15	2	1	6	2	5	2	2	2	4	2	4	5	2	1	1	1	1	2	1	2	2	2	2	2	1	1	1	2	1	1	1	1	1	1	1	1	1	1	1	1	1	1	1	1	1
1326	30	2	1	12	1	2	6	2	5	2	1	1	3	1	2	5	1	1	1	1	4	3	1	2	2	2	2	1	2	1	1	3	1	1	1	1	1	1	1	1	1	1	1	1	1	1	1	1	1
1327	30	2	1	8	1	3	4	2	5	2	1	2	1	2	2	1	2	2	2	1	5	2	3	2	2	2	2	2	3	1	1	1	4	3	2	2	2	1	2	1	3	1	2	1	1	2	1	1	2
1328	30	2	2	3	1	3	3	1	5	2	1	1	3	1	4	1	1	2	1	1	3	2	1	2	2	2	1	2	3	1	1	3	2	3	4	2	1	3	3	2	5	2	4	2	1	2	1	2	1
1329	30	2	2	15	1	4	1	2	5	2	1	1	2	2	4	5	2	1	1	1	3	2	1	2	2	2	2	1	2	1	2	2	1	1	1	1	1	1	1	1	1	1	1	1	1	1	1	1	1
1330	30	2	2	14	2	4	3	2	5	1	2	2	5	2	2	2	3	2	2	1	3	2	2	2	2	2	2	1	1	1	1	1	1	1	1	1	1	1	1	1	1	1	1	1	1	1	1	1	1
1331	30	2	2	5	2	3	4	2	5	2	1	1	1	1	2	1	1	1	1	1	4	4	1	2	2	2	2	2	2	1	1	2	1	1	1	1	1	1	1	1	1	1	2	1	1	1	1	1	1
1332	30	1	2	12	2	4	3	1	5	1	2	2	5	2	2	2	3	2	2	1	5	2	2	2	2	2	2	2	2	1	1	2	1	1	1	1	1	1	1	1	1	1	1	1	1	1	1	1	1
1333	30	2	2	12	1	4	4	2	5	2	2	1	1	2	4	1	3	2	2	1	5	3	1	2	2	2	2	2	3	1	1	3	1	1	1	1	1	1	1	1	1	1	1	1	1	1	1	1	1
1334	30	2	2	12	1	4	4	2	5	1	2	2	5	2	2	1	3	3	2	1	3	2	2	2	2	2	2	2	3	1	1	2	3	1	1	1	1	1	1	1	2	1	2	1	1	1	1	1	1
1335	30	2	2	5	1	3	4	2	5	2	1	1	1	1	2	1	2	2	2	1	3	3	1	2	2	2	2	2	2	1	1	2	2	2	1	2	1	1	1	1	2	1	1	1	1	1	1	1	1
1336	30	2	2	7	1	2	4	2	5	2	1	1	1	2	2	1	2	2	4	1	5	2	1	2	2	2	2	2	3	2	2	3	3	5	5	2	5	2	5	5	5	2	5	3	1	5	1	1	1
1337	30	2	2	12	2	2	6	1	5	2	2	2	2	2	4	5	2	1	1	1	4	3	1	2	2	2	2	2	1	1	2	2	2	1	1	1	1	1	1	1	3	1	2	2	1	1	1	1	1
1338	31	2	1	8	1	4	6	2	5	1	2	2	5	2	2	5	2	1	2	1	3	3	1	2	2	2	2	1	3	1	1	1	1	1	1	1	1	1	1	1	1	1	1	1	1	1	1	1	1
1339	31	2	2	1	1	3	3	1	5	2	1	2	5	2	4	1	3	2	3	1	3	2	1	1	1	2	2	2	3	1	3	3	5	5	3	2	4	4	4	4	4	2	4	1	1	4	3	1	1
1340	31	2	1	13	1	2	5	1	5	2	1	1	3	1	2	1	1	1	1	1	5	2	1	2	2	2	2	2	1	2	3	3	4	4	4	2	4	3	4	3	5	3	5	5	3	4	1	1	2
1341	31	1	1	1	1	4	6	2	5	2	1	1	1	1	4	1	3	2	1	2	5	3	1	2	2	2	2	1	3	1	1	3	1	1	1	1	1	1	1	1	1	1	1	1	1	1	1	1	1
1342	31	2	1	4	1	4	1	2	5	1	2	2	5	2	2	5	2	2	1	1	4	1	1	2	2	2	2	2	3	1	1	2	2	1	1	1	1	1	1	1	1	1	1	1	1	1	1	1	1
1343	31	2	1	2	1	2	6	2	5	2	1	1	3	2	2	5	2	2	1	1	5	3	1	2	2	2	2	2	2	1	1	3	1	1	1	1	1	1	1	1	2	1	2	1	1	1	1	1	1
1344	31	2	2	8	1	2	6	1	5	2	1	1	1	2	3	5	2	2	2	1	4	2	1	2	1	2	2	3	3	1	2	3	1	1	1	1	1	1	1	1	2	1	2	1	1	2	1	1	1
1345	31	1	1	12	1	3	6	2	5	2	2	2	5	1	2	5	1	1	2	1	3	3	1	2	2	2	2	1	2	1	1	1	1	2	1	1	1	1	1	2	2	3	2	2	1	2	1	1	1
1346	31	1	2	12	1	3	6	2	5	1	2	2	5	1	2	5	1	2	2	1	3	2	1	1	2	2	2	1	1	2	1	2	2	1	1	1	1	1	1	1	1	1	1	1	1	1	1	1	1
1347	31	2	1	1	1	5	3	1	5	2	2	2	5	2	2	1	3	1	1	1	4	2	1	2	2	2	2	1	1	1	1	1	1	2	2	1	2	3	1	4	4	1	4	1	1	3	1	1	1
1348	31	2	1	3	1	4	6	1	5	2	1	1	3	2	2	1	2	2	2	1	4	2	1	2	2	2	2	1	3	1	1	3	2	2	1	1	2	1	1	1	2	2	2	1	2	2	1	1	1
1349	31	2	2	12	2	1	6	2	5	2	1	1	1	1	1	5	1	1	1	1	2	2	2	2	2	2	2	2	2	1	1	1	2	3	1	2	1	1	1	1	1	1	1	1	1	1	1	1	1
1350	32	2	2	1	1	4	3	1	5	1	2	2	5	2	4	2	3	3	2	1	5	1	1	2	1	1	2	1	1	1	1	1	2	3	3	1	3	3	2	2	4	3	2	1	2	4	1	1	1
1351	32	2	2	3	1	2	4	2	5	3	2	2	5	2	1	1	2	2	1	1	5	2	1	2	1	2	2	1	3	1	1	1	1	1	1	1	2	1	1	1	3	1	2	1	1	1	1	1	1
1352	32	2	2	4	2	3	4	2	5	2	1	2	2	1	4	1	2	1	3	2	4	3	1	2	2	2	2	3	3	1	1	1	1	1	1	1	1	2	1	1	2	2	1	1	1	1	1	1	1
1353	32	2	2	6	1	5	5	2	5	2	1	2	3	1	2	1	3	2	3	1	4	3	2	2	2	2	2	1	2	1	1	1	2	2	2	2	2	1	1	1	2	2	1	1	1	2	1	1	2
1354	32	2	2	11	2	3	4	1	5	2	1	1	3	1	4	1	1	1	2	1	4	3	1	2	2	2	2	2	3	1	1	1	1	1	1	1	1	1	1	1	1	1	1	1	1	1	1	1	1
1355	32	1	2	13	1	2	6	2	5	2	2	1	2	1	1	5	3	2	1	1	5	1	1	2	2	2	2	3	1	1	2	3	1	1	1	1	1	1	1	1	1	1	1	1	1	1	1	1	1
1356	32	2	2	5	1	4	4	2	5	2	2	1	5	2	2	1	2	1	2	1	4	3	1	2	2	2	2	2	3	1	2	2	2	3	1	1	1	1	1	2	2	2	3	1	2	3	1	1	2
1357	32	2	1	7	1	4	3	2	5	2	1	1	3	1	2	2	3	2	2	1	5	2	1	2	2	2	2	3	2	1	1	3	2	2	3	2	5	2	1	1	5	2	5	4	1	5	1	1	1
1358	32	2	1	15	1	1	6	2	5	2	1	2	1	2	2	5	2	1	1	1	3	2	1	2	2	2	2	2	2	1	1	2	2	5	4	2	3	3	3	3	5	4	5	2	1	4	2	3	2
1359	32	2	2	15	1	2	4	2	5	2	2	2	5	1	4	1	2	1	2	1	3	1	1	2	2	2	2	2	3	1	1	1	1	1	1	1	1	1	1	1	1	1	1	1	1	1	1	1	1
1360	32	2	2	3	1	3	4	1	5	2	1	1	1	2	2	5	2	2	1	1	5	1	3	1	1	2	1	2	1	1	1	2	4	2	3	2	1	2	1	1	3	1	2	1	2	2	1	1	1
1361	32	1	2	15	2	2	6	2	5	2	1	2	2	2	2	5	1	1	1	1	4	2	1	2	2	2	2	1	3	1	1	2	2	1	1	1	1	1	1	1	3	1	2	1	1	2	1	1	1
1362	32	2	2	15	2	2	6	2	5	2	1	1	3	1	3	1	1	2	1	1	3	1	1	2	2	2	2	2	3	1	1	2	1	1	1	1	1	1	1	1	1	1	1	1	1	1	1	1	1
1363	32	2	2	12	1	4	5	2	5	2	1	1	3	2	4	1	3	2	2	1	3	2	1	2	2	2	2	3	3	1	2	2	1	2	1	1	1	1	1	2	3	2	3	2	3	3	1	1	1
1364	32	2	2	12	2	2	4	2	5	2	1	1	1	2	4	5	1	2	2	1	3	3	1	2	1	1	2	2	1	1	1	2	1	1	1	1	1	1	1	1	2	2	2	1	2	2	1	1	1
1365	32	2	2	4	1	3	4	1	5	2	2	2	5	2	1	5	2	2	1	1	4	2	3	2	2	2	2	3	2	1	2	3	3	2	2	3	2	2	2	1	4	2	3	2	2	3	1	2	1
1366	33	1	1	4	1	4	3	1	5	2	1	1	3	2	2	5	2	2	2	1	5	3	1	2	2	2	1	1	1	1	1	3	1	1	1	1	1	1	1	1	1	1	1	1	1	1	1	1	1
1367	33	1	2	11	1	3	3	1	5	2	1	2	2	2	2	1	1	2	2	1	4	4	2	1	2	2	2	5	3	1	1	1	2	5	3	1	5	1	1	1	2	1	3	1	2	3	1	1	1
1368	33	2	2	11	1	3	4	2	5	2	1	2	1	2	2	1	1	2	1	1	5	2	1	2	2	2	2	3	2	1	2	3	2	5	3	2	3	3	3	3	5	3	4	3	1	3	1	1	1
1369	33	2	1	1	1	4	5	2	5	3	2	2	5	2	2	2	2	2	2	1	5	2	1	2	1	2	2	3	3	1	1	3	4	4	3	3	3	3	2	2	3	3	3	3	1	3	1	2	2
1370	33	2	2	8	1	4	6	2	5	2	1	1	1	1	2	5	2	2	2	1	5	2	1	2	2	2	2	2	3	1	1	2	2	1	1	1	1	1	1	1	2	1	2	1	1	1	1	1	1
1371	33	2	2	15	1	1	5	2	5	2	1	2	3	2	2	5	1	2	2	1	4	2	2	2	2	2	2	3	2	1	1	2	1	1	1	1	1	1	1	1	1	1	2	1	1	1	1	1	1
1372	33	1	1	15	1	4	5	1	5	2	1	1	3	2	4	5	3	2	2	1	5	2	1	2	2	2	2	2	3	1	1	3	1	1	1	2	1	1	1	1	1	1	1	1	2	2	1	1	1
1373	33	2	2	14	1	2	6	2	5	2	1	1	1	2	2	5	2	1	1	1	5	1	2	2	2	2	2	3	3	1	2	3	3	3	3	3	2	2	2	2	3	2	3	2	2	3	1	1	1
1374	33	2	2	7	1	5	3	1	5	2	1	1	3	2	2	2	3	2	2	1	5	1	3	2	2	2	2	2	3	1	1	3	3	4	2	3	2	3	2	1	3	1	2	1	1	4	1	1	1
1375	33	2	2	2	1	3	6	2	5	2	1	1	1	2	4	5	2	2	2	1	5	2	1	2	2	2	2	1	2	1	1	1	1	1	1	1	1	1	1	1	2	1	1	1	1	1	1	1	1
1376	33	1	2	14	1	3	1	2	5	2	2	2	5	2	4	5	3	2	2	1	5	3	1	2	2	2	2	1	3	1	1	2	1	1	1	1	1	1	1	1	1	1	1	1	1	1	1	1	1
1377	33	2	1	1	1	5	6	2	5	1	2	2	5	2	2	1	3	2	2	1	5	2	1	2	2	2	2	2	3	1	1	1	1	1	1	1	1	1	1	1	1	1	1	1	1	1	1	1	1
1378	33	2	2	15	2	3	6	2	5	2	1	1	1	1	2	5	2	1	2	1	3	3	1	2	2	2	2	1	2	1	1	2	1	1	1	1	1	1	1	1	1	1	1	1	1	1	1	1	1
1379	33	2	2	15	2	3	6	2	5	2	1	1	1	1	1	5	1	2	2	1	5	2	1	2	2	2	2	1	2	1	1	2	1	1	1	1	1	1	1	1	1	1	1	1	1	1	1	1	1
1380	33	2	2	5	2	1	6	2	5	2	1	1	1	1	1	5	1	2	1	1	5	3	1	2	2	2	2	1	2	1	1	2	1	1	1	1	1	1	1	1	1	1	1	1	1	1	1	1	1
1381	33	2	2	3	1	4	6	2	5	1	2	2	5	2	2	2	1	2	2	1	5	3	1	2	2	2	2	1	3	1	1	3	1	1	1	1	1	1	1	1	1	1	1	1	1	1	1	1	1
1382	33	2	2	12	1	1	6	2	5	2	1	1	1	1	1	5	1	1	1	1	5	1	1	2	2	2	2	3	3	1	1	3	1	1	1	1	1	1	1	1	1	1	1	1	1	1	1	1	1
1383	34	2	1	2	1	3	5	2	5	2	1	1	3	2	1	1	2	3	4	2	3	2	1	2	2	2	2	2	3	1	1	3	1	1	1	1	1	1	1	2	2	1	2	1	1	2	1	1	1
1384	34	2	2	15	2	3	6	2	5	2	1	2	1	1	2	5	1	1	1	1	5	3	1	2	2	2	2	2	1	1	1	1	1	1	1	1	1	1	1	1	1	1	1	1	1	1	1	1	1
1385	34	2	2	5	2	1	6	2	5	2	1	1	3	1	4	5	1	2	1	2	4	2	1	2	2	2	2	3	2	1	2	2	1	1	2	1	1	1	1	1	2	1	2	1	1	1	1	1	1
1386	34	2	1	8	1	4	3	2	5	2	1	2	3	1	2	1	3	2	2	1	5	2	1	2	2	2	2	3	3	1	1	3	2	2	2	2	3	2	2	1	3	2	2	2	1	2	1	1	1
1387	34	2	2	12	2	2	6	2	5	2	1	1	1	1	2	5	1	1	1	1	5	2	1	2	2	2	2	1	2	1	1	2	2	3	3	2	3	2	1	1	3	2	3	1	1	2	1	1	1
1388	34	2	2	12	2	2	6	2	5	2	1	2	3	2	4	5	1	1	1	1	5	2	1	2	2	2	1	2	1	1	1	2	2	1	1	1	1	1	1	2	2	2	2	1	1	1	1	1	1
1389	34	1	2	12	2	2	5	1	5	2	1	1	3	1	1	1	2	1	2	2	5	2	1	2	2	2	2	2	2	1	1	2	1	1	1	1	1	1	1	1	1	1	1	1	1	1	1	1	1
1390	35	2	2	4	1	3	4	1	5	2	1	1	3	2	4	2	1	2	1	1	5	3	1	2	2	2	2	1	3	1	1	2	3	3	2	1	1	3	2	3	4	2	4	3	1	2	1	1	1
1391	35	2	1	4	1	3	5	1	5	1	2	2	5	2	3	1	2	2	3	1	4	2	1	2	2	2	2	1	3	1	1	2	1	1	1	1	1	1	1	1	1	1	1	1	1	1	1	1	1
1392	35	2	2	3	1	4	3	2	5	2	1	1	2	2	2	1	3	2	3	1	3	3	1	2	2	2	2	2	2	1	1	2	2	2	2	2	2	2	2	2	2	1	2	1	1	4	1	2	2
1393	35	2	2	4	1	2	6	2	5	2	1	1	1	2	2	5	2	2	2	1	5	2	1	2	2	2	2	2	2	1	1	3	1	1	1	1	1	1	1	1	2	1	1	1	1	1	1	1	1
1394	35	2	2	14	1	2	6	2	5	3	1	1	3	1	2	5	2	1	1	1	5	1	2	2	2	2	2	3	3	2	2	3	5	3	5	3	3	1	1	1	5	3	5	5	3	5	1	1	3
1395	35	2	1	15	1	3	3	2	5	2	1	1	1	2	4	1	1	1	1	2	5	2	1	2	2	2	2	1	3	1	1	3	1	1	1	1	1	1	1	1	1	1	1	1	1	1	1	1	1
1396	35	2	1	2	1	3	4	2	5	2	1	1	3	2	2	1	1	1	2	1	4	3	1	2	2	2	2	2	3	1	1	3	1	1	1	1	1	1	1	1	3	1	1	1	1	1	1	1	1
1397	35	2	1	15	2	2	6	2	5	2	1	2	3	1	4	5	1	1	2	1	5	1	2	2	2	2	2	1	1	1	1	1	1	1	1	1	1	1	1	1	1	1	1	1	1	1	1	1	1
1398	35	1	2	12	2	3	3	1	5	2	1	1	2	2	2	1	1	2	2	1	5	2	2	2	2	2	2	4	3	1	1	3	1	1	1	2	2	1	1	1	4	3	3	2	1	3	1	2	3
1399	35	2	2	12	2	2	6	1	5	2	1	2	1	2	2	5	1	1	2	1	5	3	1	2	2	2	2	1	3	1	1	3	2	1	1	2	1	1	1	1	2	1	2	1	1	1	1	1	1
1400	36	2	1	3	1	4	3	1	5	2	1	1	1	1	4	2	2	1	5	1	5	3	1	2	1	2	2	3	2	1	2	2	1	1	3	2	1	1	1	2	3	1	3	1	1	4	1	1	1
1401	36	2	2	6	1	3	4	2	5	2	1	1	1	2	1	1	1	2	2	1	4	3	1	2	2	2	2	2	2	1	1	1	1	2	2	2	2	2	1	2	2	1	2	2	2	2	1	1	1
1402	36	2	2	5	1	4	4	2	5	2	1	1	3	2	2	1	2	2	1	1	5	4	3	2	2	2	2	3	3	1	3	3	1	2	3	1	2	2	1	5	5	3	5	1	1	5	3	1	1
1403	36	2	2	5	1	3	6	2	5	2	1	1	3	2	3	5	2	1	2	1	5	2	1	2	1	2	2	1	2	1	1	3	2	2	1	1	2	1	1	2	2	1	2	1	1	2	1	1	1
1404	36	2	2	5	2	3	3	2	5	2	1	2	3	2	2	5	2	2	2	2	4	2	3	2	2	2	2	1	2	1	1	2	1	1	1	1	1	1	1	1	1	1	1	1	1	1	1	1	1
1405	36	2	1	4	1	4	4	2	5	2	1	2	1	1	1	1	2	1	2	1	5	2	1	2	2	2	2	1	1	1	1	3	2	2	3	1	2	2	1	1	2	2	3	1	1	2	1	1	1
1406	36	1	2	15	2	2	3	1	5	2	1	2	3	2	2	1	3	2	2	1	5	2	2	2	2	2	2	3	3	2	2	2	2	3	3	3	3	3	4	4	5	5	2	2	2	4	1	1	1
1407	36	2	2	15	1	2	4	2	5	2	1	1	1	1	2	1	1	2	1	2	3	2	1	2	2	2	2	2	2	1	1	2	2	1	1	1	1	1	1	1	2	1	1	1	1	2	1	1	1
1408	36	2	2	12	2	3	1	2	5	2	1	1	1	1	4	5	1	2	1	1	5	3	1	2	2	2	1	2	1	1	1	3	1	1	1	1	1	1	1	1	1	1	1	1	1	1	1	1	1
1409	37	1	2	11	1	2	2	2	5	2	1	1	2	1	2	2	3	3	2	1	5	3	2	2	2	2	2	2	2	1	1	2	1	2	1	1	2	2	2	2	3	2	2	2	1	2	1	1	2
1410	37	2	2	5	1	4	6	2	5	3	1	1	1	1	1	5	2	2	2	1	5	3	1	2	2	2	2	2	2	1	1	2	1	1	1	1	2	1	1	1	2	1	2	1	1	1	1	1	1
1411	37	2	1	7	1	4	4	1	5	2	1	1	4	2	2	1	2	2	1	1	4	3	1	2	2	2	2	2	3	1	2	2	2	4	2	1	3	4	3	2	5	2	5	2	3	4	3	1	1
1412	37	2	2	12	2	1	6	2	5	2	1	1	1	2	2	5	1	1	1	1	5	2	1	2	2	2	2	3	2	1	1	3	1	1	1	1	1	1	1	1	1	1	1	1	1	1	1	1	1
1413	37	2	2	12	1	1	6	2	5	4	1	1	5	2	4	5	1	1	1	1	3	1	1	2	2	2	1	2	2	1	1	1	1	1	1	1	1	1	1	1	1	1	1	1	1	1	1	1	1
1414	38	2	1	5	1	2	5	1	5	2	1	1	5	2	4	5	2	2	3	1	5	2	1	2	2	2	1	1	2	2	1	3	1	1	1	1	1	1	1	1	1	1	1	1	1	1	1	1	1
1415	38	2	2	4	1	3	6	2	5	2	1	2	1	1	2	1	2	2	2	1	3	3	1	2	2	2	2	2	2	1	1	3	1	2	1	1	1	1	1	1	2	1	1	1	1	1	1	1	1
1416	38	2	1	5	1	3	4	1	5	2	1	1	1	2	4	1	2	2	2	1	5	2	1	2	2	2	2	1	1	1	1	1	1	1	1	1	1	1	1	1	2	1	2	1	1	2	1	1	1
1417	38	2	1	1	1	4	3	2	5	2	1	1	1	2	2	1	1	2	1	1	5	1	1	2	2	2	2	2	2	2	1	3	2	3	3	3	4	3	2	2	4	3	3	3	3	3	1	1	3
1418	38	2	2	5	1	3	3	2	5	2	1	1	3	1	2	1	1	2	2	1	4	2	1	2	2	2	2	2	3	1	1	2	2	2	2	1	2	2	1	1	2	1	2	1	2	2	1	2	1
1419	38	2	2	2	1	4	3	1	5	2	1	1	1	2	4	1	1	2	2	1	5	1	3	1	1	2	2	2	3	1	1	1	2	2	1	2	1	4	1	4	2	2	4	2	1	3	1	1	1
1420	38	2	1	14	1	2	4	2	5	2	1	1	1	2	2	1	2	2	1	1	5	1	2	2	2	2	2	2	2	1	1	1	1	1	1	1	1	1	1	1	1	1	1	1	1	1	1	1	1
1421	38	2	1	5	1	3	6	2	5	2	1	2	1	2	2	5	2	1	2	1	3	1	1	2	2	2	2	1	2	1	1	2	1	1	1	1	1	1	1	1	1	1	1	1	1	1	1	1	1
1422	39	2	2	11	2	2	3	1	5	2	1	1	1	1	4	5	1	1	1	1	5	2	1	2	2	2	2	2	3	1	1	3	1	1	1	1	2	1	1	1	2	1	2	2	1	2	1	1	1
1423	39	2	2	11	2	2	6	2	5	2	1	2	1	2	4	5	1	2	1	1	5	2	1	2	2	2	2	2	3	1	1	2	1	1	1	1	1	1	1	1	1	2	2	1	1	1	1	1	1
1424	39	2	2	12	1	3	6	1	5	2	1	1	1	1	1	5	2	1	2	1	5	2	1	2	2	2	2	3	3	1	1	1	1	1	1	1	1	1	1	1	1	1	1	1	1	1	1	1	1
1425	39	2	1	2	1	4	3	2	5	2	1	1	1	2	4	1	2	2	2	1	5	3	1	2	2	2	2	2	3	1	1	1	1	2	2	2	1	1	1	2	5	1	3	3	2	5	2	1	2
1426	39	2	2	9	1	3	6	2	5	1	2	2	5	1	2	1	2	2	1	1	5	3	1	2	2	2	2	1	1	1	1	2	1	1	1	1	1	1	1	1	2	1	1	1	1	1	1	1	1
1427	40	1	1	13	1	4	6	2	5	2	1	1	2	1	2	5	2	2	3	2	5	4	1	2	2	2	2	1	2	2	2	1	1	1	1	1	1	1	1	1	2	1	1	1	1	1	1	1	1
1428	40	1	2	11	1	2	6	2	5	2	1	1	2	1	2	4	3	2	2	1	5	2	1	2	2	2	2	1	1	1	1	1	1	1	1	1	1	1	1	1	1	4	1	1	1	1	1	1	1
1429	40	2	1	3	1	3	6	2	5	2	1	1	1	1	4	5	2	1	1	1	4	3	1	2	1	2	2	1	2	1	1	1	1	1	1	1	1	1	1	1	2	2	2	2	1	2	1	1	1
1430	40	2	2	4	1	3	5	2	5	2	1	2	2	2	4	5	2	2	2	1	5	2	2	2	2	2	2	2	2	1	1	1	1	1	1	1	1	1	1	1	1	1	1	1	1	1	1	1	1
1431	40	2	2	2	1	2	1	2	5	2	1	1	1	1	2	5	1	2	1	1	5	2	1	2	1	1	2	3	3	1	2	3	2	1	1	2	1	1	1	2	2	1	3	2	2	1	1	1	1
1432	40	2	1	2	1	3	1	2	5	2	1	1	1	1	2	5	2	2	2	1	5	1	1	2	2	2	2	1	2	1	1	3	1	1	1	1	2	1	1	1	2	1	2	2	1	2	1	1	1
1433	40	2	2	12	1	2	5	1	5	3	2	2	5	1	1	5	1	1	1	1	5	2	2	2	2	2	2	2	3	1	3	3	1	2	1	1	1	2	3	1	5	2	2	1	1	4	1	1	1
1434	40	2	2	12	2	2	6	1	5	4	1	2	3	2	1	5	1	1	1	1	4	3	1	2	2	2	2	3	2	1	1	1	1	1	1	1	1	1	1	1	1	1	1	1	1	1	1	1	1
1435	40	2	2	14	1	2	6	2	5	2	1	2	1	1	2	5	2	2	2	1	3	2	1	2	2	2	2	2	1	1	1	1	1	1	1	1	1	1	1	1	2	2	1	1	2	1	1	1	1
1436	40	2	1	3	1	3	6	2	5	2	1	1	1	2	4	5	2	2	2	1	3	4	1	2	2	2	2	1	2	1	1	2	1	1	1	1	1	1	1	1	2	1	1	1	1	1	1	1	1
1437	41	2	2	4	1	3	4	1	5	2	2	1	5	2	3	5	2	1	2	1	5	2	1	2	2	2	2	2	2	1	1	3	1	1	1	2	1	1	1	1	1	1	1	1	1	1	1	1	1
1438	41	2	1	11	1	2	6	2	5	2	1	1	5	2	4	5	2	1	1	2	1	1	2	2	2	2	2	3	1	1	1	3	1	1	1	1	1	1	1	1	1	1	1	1	1	1	1	1	1
1439	42	2	2	6	1	2	3	2	5	2	2	1	1	2	2	5	1	2	2	1	4	3	1	2	2	2	2	1	3	1	1	2	3	3	2	1	1	1	1	1	1	1	1	1	1	1	1	1	1
1440	42	1	2	11	1	2	5	1	5	1	2	2	5	2	3	5	2	3	1	2	5	2	1	2	2	2	2	1	2	1	1	1	1	2	1	1	1	1	1	1	2	2	1	1	1	1	1	1	1
1441	42	2	2	4	1	4	4	1	5	2	1	1	1	1	3	1	2	1	3	1	5	3	1	2	2	2	2	1	1	1	1	2	1	1	1	1	1	1	1	1	1	1	1	1	1	1	1	1	1
1442	42	2	2	6	1	3	6	2	5	2	1	1	1	2	4	5	2	2	3	1	3	2	1	2	2	2	2	1	3	1	1	2	2	2	1	1	1	1	1	2	2	2	2	1	1	2	1	1	1
1443	43	2	2	8	1	2	5	2	5	2	1	1	1	1	1	5	1	2	2	2	5	3	2	2	1	2	2	2	2	2	1	1	1	2	1	1	1	1	1	1	1	1	1	1	3	1	1	1	1
1444	43	2	2	7	1	2	4	2	5	2	1	1	1	1	2	1	2	2	2	1	5	3	1	2	2	2	2	2	1	1	1	1	1	1	1	1	1	1	1	1	1	1	1	1	1	1	1	1	1
1445	43	2	2	13	1	2	5	2	5	2	1	1	1	1	2	1	2	2	3	1	5	4	2	2	2	2	2	2	1	1	1	1	1	1	1	2	3	1	1	1	2	2	2	1	1	1	1	1	1
1446	43	2	2	15	1	2	3	2	5	2	1	1	1	2	2	1	2	1	2	2	3	1	1	2	2	2	2	2	2	1	1	2	2	2	1	2	3	2	1	1	2	1	2	1	1	3	2	3	2
1447	43	2	2	12	1	2	5	1	5	2	1	2	3	1	1	2	1	2	2	1	5	2	1	2	2	2	2	1	3	1	1	3	1	1	1	1	3	1	1	2	5	1	3	2	1	1	2	1	1
1448	44	2	2	14	2	3	5	2	5	2	2	1	4	1	2	5	2	2	2	1	5	1	1	2	2	2	2	1	2	1	1	1	1	2	1	1	2	1	1	2	5	4	5	1	2	5	1	1	1
1449	44	2	2	4	1	2	5	1	5	2	1	1	1	1	4	1	2	2	2	1	5	2	1	2	2	2	2	1	3	1	1	2	1	1	1	1	1	1	1	1	2	1	1	1	1	1	1	1	1
1450	45	1	2	15	2	3	3	1	5	2	1	1	1	1	2	5	1	2	2	1	3	2	1	2	2	2	2	3	3	1	1	3	1	1	1	1	1	1	1	1	1	1	1	1	1	1	1	1	1
1451	45	2	1	14	1	3	6	2	5	2	1	1	1	1	3	5	2	2	2	2	4	4	1	2	2	1	2	2	1	1	1	2	1	2	1	1	1	1	1	1	1	1	1	1	1	1	1	1	1
1452	47	2	1	15	2	1	6	2	5	2	2	1	1	1	2	5	1	1	2	1	4	2	1	2	2	2	2	3	3	1	1	2	1	1	1	1	1	1	1	1	1	1	1	1	1	1	1	1	1
1453	48	2	2	8	2	2	6	1	5	2	2	2	5	1	2	5	2	2	1	1	5	2	1	2	2	2	2	3	3	1	1	2	2	1	1	2	1	2	1	1	3	1	2	1	1	1	1	1	1
1454	48	1	1	5	1	2	5	1	5	2	2	1	5	1	3	1	1	1	1	1	3	3	2	2	2	2	2	2	1	1	1	2	1	1	1	1	1	1	1	1	1	1	1	1	1	1	1	1	1
1455	48	2	2	1	1	2	6	2	5	2	2	1	1	2	2	5	2	2	1	1	5	3	2	2	2	2	2	2	3	1	1	2	1	1	1	1	1	1	1	1	1	1	1	1	1	1	1	1	1
1456	49	2	2	12	1	2	6	2	5	2	1	2	1	1	4	5	1	1	1	1	5	2	1	2	2	2	2	1	3	1	1	3	2	3	1	1	1	2	1	1	2	1	2	1	1	2	1	1	1
1457	51	1	2	15	2	2	5	2	5	2	2	2	1	1	4	2	1	2	1	1	5	1	1	2	2	2	2	1	1	1	1	1	1	1	1	1	1	1	1	1	1	1	1	1	1	1	1	1	1
1458	51	2	2	12	2	2	5	1	5	2	2	1	1	2	1	5	1	2	2	1	3	2	1	2	2	2	2	2	3	1	1	3	2	2	1	1	1	1	2	1	2	1	2	2	1	2	1	1	1
1459	51	2	1	12	2	2	6	2	5	2	2	1	5	2	4	5	1	1	1	1	3	2	1	2	2	2	2	1	1	2	1	3	1	3	1	1	3	1	1	1	2	3	3	3	2	3	1	1	1
1460	52	2	2	14	2	2	4	1	5	2	1	2	1	1	2	5	1	2	3	1	3	2	1	2	2	2	2	2	2	1	1	2	2	1	1	2	2	2	2	1	5	3	3	1	2	5	1	1	1
1461	52	2	2	12	1	2	3	1	5	2	2	1	5	1	2	1	2	1	2	1	4	2	1	2	2	2	2	2	2	1	1	3	2	2	2	1	2	2	1	1	2	1	1	1	1	2	1	1	1
1462	54	1	2	12	1	2	6	2	5	2	2	2	5	1	2	1	3	3	2	1	5	3	1	2	2	2	2	2	2	1	1	3	1	1	1	1	1	1	1	1	1	1	1	1	1	1	1	1	1
1463	22	2	2	1	2	3	6	1	6	2	2	2	5	2	3	5	2	1	1	1	5	2	1	2	2	2	2	2	2	1	1	1	1	1	1	1	1	1	1	1	1	1	1	1	1	1	1	1	1
1464	22	2	2	15	2	2	6	2	6	1	2	1	5	2	4	5	1	1	2	1	5	3	1	2	2	2	2	2	3	1	1	2	1	1	1	1	1	1	1	1	3	1	1	1	1	1	1	1	1
1465	23	2	2	4	2	4	4	2	6	1	2	2	5	2	4	1	2	2	1	1	5	3	1	2	2	2	2	1	1	1	1	1	1	1	1	1	1	1	1	1	1	1	1	1	1	1	1	1	1
1466	23	2	2	13	1	2	4	2	6	1	2	2	5	2	2	1	3	3	2	1	2	3	2	2	2	2	2	2	3	1	1	2	2	3	1	1	1	1	3	2	4	1	3	1	1	2	1	1	1
1467	23	2	1	5	1	3	4	1	6	2	2	2	5	2	3	1	2	1	1	1	5	2	1	2	2	2	2	1	2	1	1	3	1	1	1	1	1	1	1	1	1	1	1	1	1	1	1	1	1
1468	24	2	2	3	2	4	4	2	6	2	1	1	3	2	3	1	1	1	2	1	5	4	1	2	2	2	2	3	3	1	2	1	4	3	1	3	1	1	1	1	4	1	1	1	1	1	1	1	1
1469	24	2	1	3	1	2	4	2	6	1	2	2	5	1	1	1	2	1	2	1	3	2	1	2	2	2	2	2	3	1	1	1	1	2	1	1	1	1	1	1	2	1	1	1	1	1	1	1	1
1470	24	2	2	9	1	4	4	1	6	2	1	1	3	2	2	1	1	2	1	1	4	3	1	2	2	2	2	3	3	1	2	3	3	4	3	5	1	2	3	4	5	3	4	2	1	3	2	2	2
1471	24	2	2	7	1	4	4	1	6	1	2	2	5	2	2	1	2	1	1	1	1	2	1	2	2	2	2	2	3	2	1	2	3	3	2	1	3	3	1	3	3	3	3	1	1	3	2	1	1
1472	24	2	2	2	1	3	4	2	6	1	2	2	5	1	4	1	2	2	1	1	5	3	1	2	2	2	2	2	1	1	1	2	1	3	1	1	1	1	1	1	3	2	2	1	2	2	1	1	1
1473	24	2	2	11	1	4	4	2	6	2	1	1	3	2	2	1	1	2	2	1	4	2	1	2	2	2	2	2	3	1	1	2	3	3	3	2	2	3	1	2	5	3	4	2	1	3	1	1	1
1474	24	2	2	5	1	3	4	1	6	1	2	2	5	2	2	1	2	2	1	1	5	2	3	1	1	2	2	1	2	1	1	2	1	1	1	1	1	1	1	1	1	1	1	1	1	1	1	1	1
1475	24	2	2	15	1	4	4	1	6	3	1	1	3	2	4	1	3	2	2	1	4	2	1	2	2	2	2	1	2	1	1	2	2	1	1	1	1	1	1	1	2	1	1	1	1	1	1	1	1
1476	24	2	2	4	1	4	4	2	6	1	2	2	5	2	3	1	2	1	1	1	4	2	1	2	2	1	2	2	3	1	2	3	5	5	4	3	3	3	3	3	4	2	4	2	1	4	3	1	2
1477	24	2	2	5	1	3	4	2	6	1	2	2	5	2	2	1	2	2	1	1	5	2	3	2	2	2	2	1	2	1	1	2	1	1	1	1	1	1	1	1	1	1	1	1	1	1	1	1	1
1478	25	2	2	4	1	4	4	2	6	1	2	2	5	2	2	1	2	2	2	1	4	3	1	1	2	2	2	1	2	1	1	2	1	1	1	1	1	1	1	1	2	1	2	1	1	1	1	1	1
1479	25	2	2	8	1	2	5	2	6	2	1	1	3	2	2	5	2	2	1	1	5	1	1	1	2	1	2	2	3	1	2	3	3	2	3	2	1	1	1	1	5	3	5	4	3	3	1	1	1
1480	25	1	1	14	1	2	5	1	6	2	1	1	1	2	2	5	3	2	2	1	5	2	1	2	2	2	2	1	2	1	1	1	3	3	1	1	1	1	1	1	2	1	1	2	1	1	1	1	1
1481	25	2	2	15	1	3	4	2	6	1	2	2	5	2	4	1	3	2	2	1	4	3	1	2	2	2	2	1	2	1	1	2	1	1	1	1	1	1	1	1	1	1	1	1	1	1	1	1	1
1482	25	2	2	4	1	3	4	1	6	1	2	2	5	2	4	1	2	1	1	1	4	2	1	1	1	2	2	2	3	1	1	3	1	1	1	1	1	1	1	1	2	1	1	1	1	1	1	1	1
1483	25	2	2	5	1	4	4	2	6	1	2	2	5	2	3	1	1	1	1	1	5	1	2	1	1	2	2	3	3	1	3	3	2	2	1	1	2	1	1	2	1	1	2	1	1	1	1	1	1
1484	25	2	1	1	1	4	3	2	6	1	2	2	5	2	2	1	2	2	2	1	5	3	3	2	2	2	2	1	3	1	1	3	1	1	1	1	1	1	1	1	1	1	1	1	1	1	1	1	1
1485	25	2	1	8	1	3	4	1	6	2	1	1	3	2	4	1	2	2	2	1	5	2	1	2	2	2	2	2	2	1	2	2	2	3	1	2	1	1	1	1	3	1	2	1	1	2	1	1	1
1486	25	2	1	3	1	4	3	1	6	1	2	1	5	1	3	1	3	2	2	1	3	2	2	2	1	1	1	3	3	1	1	1	3	3	3	3	3	3	3	3	3	3	3	3	3	3	3	3	3
1487	26	2	2	5	1	4	4	2	6	2	1	1	1	2	2	1	2	1	2	1	5	2	1	2	2	2	2	2	2	1	1	3	3	3	2	4	2	2	1	1	4	2	3	1	1	3	1	1	1
1488	26	2	1	7	1	4	4	1	6	1	2	2	5	2	2	1	2	2	1	1	5	1	3	2	2	2	2	2	2	1	1	3	1	2	1	1	3	1	1	3	2	1	4	1	1	2	1	1	1
1489	26	2	2	5	1	3	4	1	6	2	2	2	5	2	4	1	2	2	1	1	5	3	1	2	2	2	2	2	3	1	1	2	1	2	1	1	1	1	1	1	3	3	3	1	2	3	1	1	1
1490	26	2	2	1	1	3	4	2	6	1	2	1	5	2	2	1	2	2	2	1	5	3	1	2	2	2	2	2	3	1	2	3	1	1	1	1	1	1	1	1	2	2	3	1	3	2	1	2	1
1491	26	2	2	8	1	4	5	2	6	2	2	2	5	1	4	1	2	1	1	1	5	2	1	2	1	2	2	3	3	1	1	3	4	5	5	2	2	4	3	3	5	3	5	5	3	4	3	1	2
1492	26	1	1	11	1	2	5	2	6	1	2	2	5	1	2	1	3	3	3	2	3	2	2	2	2	2	2	2	3	1	1	1	1	4	4	4	4	3	3	4	5	5	5	4	4	4	4	4	4
1493	26	2	1	3	1	2	4	2	6	1	2	2	5	2	3	1	2	2	2	1	4	3	1	2	1	2	2	1	1	1	2	2	2	1	1	1	2	2	1	1	3	2	2	1	2	3	1	1	1
1494	26	2	1	3	1	4	4	1	6	1	2	2	5	2	2	1	1	2	3	3	1	1	3	2	2	2	2	2	3	1	1	1	2	2	1	1	1	1	1	1	2	1	2	1	2	1	1	1	1
1495	26	2	2	6	1	4	4	2	6	2	2	2	5	2	2	1	2	2	2	1	3	2	1	2	2	2	2	2	2	1	1	3	1	1	1	1	1	1	1	1	1	1	1	1	1	1	1	1	1
1496	26	2	1	15	1	3	6	2	6	1	2	1	5	2	2	5	1	1	1	1	5	2	1	2	2	2	2	3	2	1	1	3	3	3	3	2	4	3	1	2	3	3	3	1	2	3	1	1	1
1497	26	2	1	3	1	4	5	2	6	1	2	2	1	2	4	1	3	2	1	1	5	2	1	2	2	2	2	2	1	1	1	2	1	1	1	1	3	1	1	1	2	1	2	1	1	1	1	1	1
1498	26	2	1	4	1	3	4	2	6	2	1	1	3	2	3	1	2	1	1	1	5	3	1	2	2	2	2	1	3	1	1	3	3	1	1	1	1	1	1	2	2	2	2	2	2	2	1	1	1
1499	26	2	2	2	1	4	4	2	6	1	2	2	5	2	4	2	2	2	1	1	4	2	1	2	2	2	2	1	3	1	1	1	1	1	1	1	1	1	1	1	1	1	1	1	1	1	1	1	1
1500	26	2	1	15	1	4	6	1	6	2	2	2	5	2	2	1	3	2	2	1	4	1	3	2	2	2	2	3	3	2	2	2	2	5	5	1	5	5	5	5	5	5	5	5	5	5	5	5	5
1501	26	2	1	12	2	3	5	1	6	1	2	2	5	2	2	1	3	2	2	1	3	2	2	2	2	2	2	1	1	1	1	3	1	1	1	1	1	1	1	1	1	1	1	1	1	1	1	1	1
1502	26	2	1	5	2	2	4	2	6	1	2	2	5	1	2	1	2	1	1	1	5	1	3	2	2	2	2	3	2	1	2	2	4	3	4	3	3	4	2	4	2	5	1	1	2	1	1	2	1
1503	27	2	1	4	1	2	4	2	6	2	2	2	5	2	2	1	2	1	2	1	1	1	1	2	2	2	2	1	3	1	1	2	2	1	1	1	1	1	1	1	2	1	1	1	1	1	1	1	1
1504	27	2	1	6	1	4	4	1	6	2	1	1	3	1	1	1	2	2	1	1	5	2	1	2	2	2	2	5	3	1	1	2	2	1	1	1	1	1	1	1	5	1	1	1	1	2	1	1	1
1505	27	2	1	5	1	4	4	2	6	2	1	1	3	2	2	5	2	1	1	1	5	2	1	2	2	2	2	1	2	1	1	3	1	1	1	1	1	1	1	1	1	1	1	1	1	1	1	1	1
1506	27	2	2	2	1	4	5	2	6	2	1	1	3	2	2	1	3	2	2	1	5	2	1	2	2	2	2	1	1	1	1	3	1	1	1	1	1	1	1	1	1	1	1	1	1	1	1	1	1
1507	27	2	1	3	1	2	4	1	6	1	2	2	5	2	4	1	2	2	2	1	3	3	1	2	2	2	2	1	3	1	1	2	2	1	2	2	1	1	1	1	3	1	3	1	1	3	1	1	1
1508	27	1	2	14	2	4	3	2	6	1	2	2	5	1	4	5	2	2	1	1	3	1	1	2	2	2	2	3	2	1	2	3	1	1	1	1	2	1	2	1	3	1	1	1	1	2	1	1	1
1509	27	2	1	5	1	3	6	2	6	2	2	1	3	2	4	5	3	2	1	1	3	2	1	2	2	2	2	1	3	1	1	2	1	1	1	1	1	1	1	1	3	1	2	1	1	1	1	1	1
1510	27	2	1	3	2	4	5	2	6	1	2	2	5	2	4	1	3	2	1	2	5	2	1	2	2	2	2	3	3	1	1	1	5	4	4	3	1	1	1	1	5	2	5	4	1	4	3	2	1
1511	27	2	2	6	1	3	4	2	6	2	1	1	4	2	4	2	2	2	2	1	4	3	1	2	2	2	2	2	3	1	2	2	3	2	1	3	2	2	2	2	4	2	3	1	2	3	2	1	1
1512	27	2	1	13	1	4	3	1	6	2	1	1	1	2	4	1	3	2	2	1	3	1	1	2	2	2	2	1	1	1	1	1	1	2	1	1	1	5	1	1	5	1	2	1	1	1	1	1	1
1513	27	2	2	3	1	4	5	1	6	2	1	1	3	2	2	1	3	2	2	1	5	1	1	2	2	2	2	1	2	1	1	2	1	1	1	1	1	1	1	1	1	1	1	1	1	1	1	1	1
1514	27	2	2	8	1	4	4	2	6	2	1	1	1	2	2	1	2	2	1	1	5	2	3	2	2	2	2	2	3	1	1	3	2	2	2	2	1	1	1	1	3	2	2	2	1	2	1	1	1
1515	27	2	2	15	2	2	6	2	6	1	2	2	5	2	1	5	2	1	1	1	3	2	1	2	2	2	2	1	1	1	1	2	1	1	1	1	1	1	1	1	1	1	1	1	1	1	1	1	1
1516	27	2	1	2	1	4	4	1	6	1	2	2	5	2	3	1	3	2	1	1	5	1	3	1	1	2	2	3	3	1	1	3	3	3	3	3	3	3	3	3	3	3	3	3	3	3	3	3	3
1517	27	2	1	3	1	4	1	2	6	2	2	1	5	2	4	5	2	2	2	1	5	2	1	2	2	2	2	2	2	1	1	2	1	1	1	1	1	1	1	1	2	1	1	1	1	1	1	1	1
1518	27	2	2	1	1	3	4	2	6	1	2	2	5	2	2	1	2	2	1	1	4	2	1	2	2	2	2	2	3	1	1	2	1	1	1	1	1	1	1	1	1	1	1	1	1	1	1	1	1
1519	27	2	2	11	1	3	4	2	6	2	1	1	3	2	2	1	2	2	2	1	5	3	1	2	2	2	2	1	2	1	1	1	1	1	1	1	1	1	1	1	1	1	1	1	1	1	1	1	1
1520	27	2	2	15	1	4	4	1	6	2	1	1	1	2	2	1	1	2	2	1	2	2	1	2	2	2	1	1	1	2	1	2	1	1	1	1	1	1	1	1	1	1	1	1	1	1	1	1	1
1521	27	2	2	15	1	4	4	2	6	2	2	2	5	1	2	1	3	2	2	1	5	2	2	2	2	2	2	2	2	1	1	1	1	1	1	1	1	2	1	1	4	2	1	1	1	2	1	1	1
1522	27	2	1	1	1	4	4	1	6	2	1	1	3	2	2	1	2	2	1	1	4	2	1	1	2	2	2	3	3	1	1	1	2	3	2	1	2	4	2	3	2	2	2	1	2	3	1	1	1
1523	27	2	2	3	1	3	4	2	6	2	1	1	3	2	2	1	2	2	4	1	5	2	1	2	2	2	2	1	1	1	1	1	1	1	1	1	1	1	1	1	1	1	1	1	1	1	1	1	1
1524	28	2	1	9	1	4	4	2	6	1	2	2	5	2	2	1	2	2	1	1	5	2	1	2	2	2	2	2	2	1	1	2	2	2	2	2	1	1	1	2	2	1	2	1	1	2	1	1	1
1525	28	2	2	11	1	3	4	1	6	1	2	2	5	2	2	1	1	2	1	1	4	2	1	2	2	2	2	2	2	1	1	3	2	2	1	1	1	1	1	1	2	1	2	2	2	2	1	1	1
1526	28	1	1	14	1	4	2	2	6	1	2	2	5	2	4	5	3	2	2	1	4	1	1	2	2	2	2	4	3	1	2	3	1	1	1	1	2	1	1	1	4	1	3	1	1	1	1	1	1
1527	28	2	2	2	1	4	5	2	6	1	2	2	1	2	2	1	3	2	1	1	5	4	1	2	2	2	2	1	3	1	1	2	1	1	1	1	1	1	1	1	1	1	1	1	1	1	1	1	1
1528	28	1	1	11	2	2	6	2	6	2	2	2	5	2	2	5	1	2	1	1	5	2	1	2	2	2	2	1	1	1	1	1	1	1	1	1	1	1	1	1	1	1	1	1	1	1	1	1	1
1529	28	2	1	15	1	4	5	1	6	2	2	1	5	2	2	1	3	2	2	1	3	3	1	2	1	2	1	1	3	1	1	2	1	1	1	1	1	1	1	1	2	2	2	1	1	1	1	1	1
1530	28	2	1	15	2	4	5	2	6	1	2	1	5	2	2	1	3	2	1	1	3	2	2	2	2	2	2	1	1	1	1	1	1	1	1	1	1	1	2	2	2	1	2	1	1	1	1	1	1
1531	28	1	2	14	1	2	6	2	6	2	2	1	2	2	4	5	3	2	2	1	3	2	2	2	1	2	2	1	1	1	1	1	1	1	1	1	1	1	1	1	1	1	1	1	1	1	1	1	1
1532	28	2	1	2	1	4	5	1	6	2	2	2	3	2	4	1	3	2	2	1	5	1	2	1	1	2	1	3	3	2	2	3	4	4	4	4	2	5	5	5	5	4	5	4	1	5	1	1	1
1533	28	2	2	4	1	3	3	2	6	2	2	2	5	2	4	1	2	2	4	1	5	2	3	2	2	2	2	2	2	1	1	3	1	2	2	1	1	1	1	1	5	1	1	1	1	1	1	1	1
1534	28	2	2	15	1	4	6	2	6	1	2	2	5	2	2	5	2	1	1	1	3	2	1	2	2	2	2	3	3	1	2	3	1	1	1	1	1	1	1	1	2	2	2	1	1	2	1	1	1
1535	28	1	2	15	1	4	5	2	6	2	1	2	3	2	4	1	3	2	2	1	2	3	1	2	2	2	2	2	3	1	2	3	1	1	1	1	1	1	1	1	1	1	1	1	1	1	1	1	1
1536	28	2	1	4	1	3	2	2	6	2	1	1	3	2	2	1	2	2	3	1	5	2	1	2	2	2	2	1	3	1	1	3	1	2	1	1	1	1	1	1	3	1	2	1	1	2	1	1	1
1537	28	2	2	1	1	3	3	2	6	1	2	2	5	2	4	1	2	2	1	1	4	3	1	2	2	2	2	2	3	1	2	3	2	2	2	3	2	1	1	1	1	1	2	1	2	2	1	1	1
1538	28	2	2	14	1	4	4	2	6	2	1	2	1	2	2	1	2	2	2	1	5	2	1	2	2	2	2	1	2	1	1	2	2	1	1	2	1	1	1	1	2	1	1	1	1	2	1	1	1
1539	28	2	1	2	1	4	1	2	6	1	2	2	5	2	4	1	2	3	3	1	3	3	1	2	2	2	1	1	2	1	1	2	2	2	2	1	1	2	1	4	3	4	5	1	1	1	2	1	1
1540	28	2	2	7	1	2	4	2	6	2	1	1	3	1	2	1	2	2	1	1	5	2	1	2	2	2	2	1	3	1	1	1	1	1	1	1	1	1	1	1	1	1	1	1	1	1	1	1	1
1541	28	2	2	12	1	4	6	2	6	2	1	1	3	2	4	5	1	2	2	1	4	2	1	2	2	2	2	2	1	1	1	1	1	1	1	1	1	1	1	1	1	1	1	1	1	1	1	1	1
1542	28	2	1	10	2	4	4	2	6	1	2	2	5	2	2	1	2	1	1	1	5	1	2	2	2	2	2	2	3	2	1	2	1	3	2	2	1	1	1	1	1	1	1	2	1	2	1	1	1
1543	29	2	2	1	1	4	3	2	6	2	2	1	1	2	2	1	3	2	3	2	4	2	1	2	2	2	2	2	2	1	1	3	1	2	1	2	1	1	1	1	2	1	2	1	1	2	1	1	1
1544	29	2	2	4	1	4	6	2	6	1	2	2	5	2	2	1	2	3	2	1	4	3	1	2	2	2	2	2	3	1	1	2	1	1	1	1	1	1	1	1	1	1	1	1	1	1	1	1	1
1545	29	1	1	3	1	4	5	1	6	2	1	1	3	2	4	1	2	2	2	1	5	2	1	1	1	1	2	3	3	1	1	3	4	3	1	1	1	1	1	3	3	1	4	1	1	4	1	1	1
1546	29	2	1	7	1	3	4	1	6	2	2	2	5	2	2	1	2	2	2	1	1	3	1	2	2	2	2	1	2	1	1	2	1	1	1	1	1	1	1	1	1	1	1	1	1	1	1	1	1
1547	29	2	2	9	2	4	4	2	6	2	1	1	3	2	2	1	2	2	1	1	3	2	1	2	2	2	2	3	3	1	2	3	3	2	2	2	2	2	2	2	3	2	3	3	2	3	1	1	2
1548	29	2	2	4	1	4	3	2	6	2	1	1	1	2	4	1	2	2	2	1	1	1	1	2	2	2	2	2	3	1	1	1	1	1	1	1	2	1	1	1	3	2	1	1	1	1	1	1	1
1549	29	2	1	5	1	3	6	2	6	2	2	1	1	1	2	5	2	2	2	1	3	3	1	2	2	2	2	2	2	1	1	3	1	1	1	1	1	1	1	1	1	1	1	1	2	1	1	1	1
1550	29	2	1	7	1	3	4	2	6	2	1	1	3	2	1	5	2	2	2	1	3	3	1	2	2	2	2	3	2	1	1	2	1	1	1	1	1	1	1	1	1	1	1	1	1	1	1	1	1
1551	29	2	1	5	1	3	4	1	6	2	2	2	5	2	2	1	1	2	2	1	4	3	3	2	1	2	2	1	3	1	1	1	1	1	1	1	1	1	1	1	1	1	1	1	1	1	1	1	1
1552	29	2	2	9	1	3	4	2	6	2	1	1	3	2	2	2	2	2	3	1	4	2	3	2	2	2	2	3	3	1	1	2	4	2	1	1	1	1	1	1	3	3	2	1	1	2	1	1	1
1553	29	2	2	6	1	4	4	2	6	2	1	1	3	2	1	1	2	2	2	1	5	2	1	2	2	2	2	2	3	1	3	2	4	4	2	2	4	1	1	1	5	2	3	3	3	3	1	1	1
1554	29	1	1	13	1	3	1	1	6	2	1	1	4	2	4	2	3	2	2	1	5	3	1	2	2	2	2	1	2	1	1	1	2	2	1	1	2	1	1	1	2	2	2	1	1	2	1	1	1
1555	29	1	2	11	1	4	1	2	6	2	1	1	3	2	2	2	3	2	2	1	5	2	1	2	2	2	2	1	2	1	1	2	1	1	1	1	1	1	1	1	1	1	1	1	1	1	1	1	1
1556	29	2	1	3	1	4	5	2	6	1	2	2	5	2	2	1	3	2	2	1	4	2	1	2	2	2	2	1	1	1	1	1	1	1	1	1	1	1	1	1	1	1	1	1	1	1	1	1	1
1557	29	2	2	13	1	3	6	2	6	2	2	2	5	1	4	5	1	1	2	2	5	3	1	2	2	2	2	2	2	1	1	1	1	1	1	4	1	3	1	4	4	4	4	3	1	3	1	1	1
1558	29	2	2	11	2	3	4	2	6	2	1	1	3	1	2	1	1	2	2	1	5	3	1	2	2	2	2	1	3	1	1	1	1	1	1	1	1	1	1	1	1	1	1	1	1	1	1	1	1
1559	29	1	1	3	1	3	3	2	6	2	1	1	1	2	4	5	2	1	1	1	5	2	1	2	1	2	2	1	2	1	1	3	1	1	1	1	1	1	1	1	1	1	1	1	1	1	1	1	1
1560	29	2	1	15	2	3	6	2	6	2	2	2	5	2	2	5	1	2	2	1	3	2	1	2	2	2	2	2	3	1	1	3	1	1	1	1	1	2	1	1	4	1	2	2	1	1	1	1	1
1561	29	2	2	3	1	4	3	1	6	1	2	2	5	1	2	1	3	2	2	1	5	1	2	2	2	2	2	1	2	1	1	1	1	1	1	1	3	1	1	1	2	1	1	1	1	1	1	1	1
1562	29	1	1	14	1	2	1	2	6	2	1	1	3	2	2	5	3	2	2	1	5	2	2	2	1	2	2	2	1	1	1	2	1	1	1	1	3	1	1	1	3	3	2	1	1	1	1	1	1
1563	29	1	2	14	1	3	6	1	6	1	2	2	5	1	2	1	3	2	1	1	5	3	1	2	2	2	2	1	1	1	1	1	1	1	1	1	1	1	1	1	2	2	1	1	1	1	1	1	1
1564	29	2	2	7	1	4	4	1	6	2	1	1	3	2	4	1	2	2	3	1	5	2	1	2	2	2	2	1	1	1	1	3	2	2	2	2	2	2	2	2	2	2	2	2	2	1	1	1	1
1565	29	2	2	2	1	4	4	2	6	1	2	2	5	2	4	1	2	2	1	1	5	1	1	2	2	2	2	2	3	1	2	3	3	2	1	1	2	1	1	1	3	1	1	1	1	1	1	1	1
1566	29	2	1	6	1	2	4	1	6	2	2	1	5	2	4	1	1	1	1	2	1	2	1	2	2	2	2	1	3	1	1	3	1	1	1	1	1	1	1	1	1	1	1	1	1	1	1	1	1
1567	29	2	2	12	1	2	6	2	6	2	1	1	1	1	4	1	3	2	2	1	5	2	2	2	2	2	2	2	2	1	1	2	1	1	1	1	1	1	1	1	1	1	1	1	1	1	1	1	1
1568	29	1	1	12	1	3	5	2	6	2	1	1	3	1	1	5	1	2	2	1	3	2	1	2	2	2	2	2	1	1	1	3	1	1	2	1	1	1	1	1	2	1	1	1	1	1	1	1	1
1569	29	1	1	12	1	1	4	2	6	1	2	2	5	1	4	1	1	2	1	1	2	4	2	2	2	2	2	1	1	1	1	3	1	1	1	1	1	1	1	1	1	1	1	1	1	1	1	1	1
1570	30	2	2	9	1	4	2	1	6	2	1	1	3	2	1	1	3	2	4	1	1	1	1	2	2	2	2	1	3	1	1	3	2	4	1	1	2	2	1	2	2	1	3	1	1	1	1	1	1
1571	30	2	1	8	1	4	4	1	6	1	2	2	5	2	1	1	2	1	1	1	5	2	1	2	2	2	2	1	2	2	1	1	1	3	1	2	1	1	1	1	1	1	1	1	1	1	1	1	1
1572	30	2	2	1	1	4	3	2	6	2	1	1	3	2	3	1	2	2	3	1	5	3	1	1	2	2	2	2	2	1	1	3	1	1	1	1	1	1	1	1	1	1	1	1	1	1	1	1	1
1573	30	2	2	4	1	4	4	1	6	1	2	2	5	1	3	1	2	1	1	1	5	2	1	2	1	2	2	2	2	1	2	2	2	1	1	1	4	2	1	3	3	1	3	2	1	2	1	1	1
1574	30	2	1	9	1	4	5	2	6	2	2	2	5	2	4	2	2	2	2	1	5	2	1	2	2	2	2	1	2	1	1	1	1	1	1	1	1	1	1	1	1	1	1	1	1	1	1	1	1
1575	30	1	1	14	1	3	6	2	6	1	2	2	5	2	4	5	3	2	1	1	5	2	1	2	2	2	2	3	2	2	1	1	2	2	1	1	3	1	1	1	1	2	3	3	1	1	1	1	1
1576	30	1	1	14	1	2	6	2	6	3	1	1	2	2	1	5	3	2	2	1	4	4	1	2	2	2	2	1	2	1	1	2	2	1	1	2	1	1	1	1	2	1	1	2	1	2	2	1	1
1577	30	1	1	11	1	4	5	1	6	2	2	1	5	2	3	1	2	2	2	1	5	2	2	1	1	2	2	2	2	1	1	3	1	1	1	1	1	1	1	1	2	1	1	1	1	2	1	1	1
1578	30	2	1	3	1	4	5	2	6	2	1	1	1	2	3	1	3	2	4	1	5	3	1	2	2	2	2	2	3	1	1	2	1	1	1	1	1	1	1	1	1	1	1	1	1	1	1	1	1
1579	30	2	1	5	1	4	6	2	6	1	2	2	5	1	3	1	3	2	3	1	3	3	1	2	2	2	2	2	3	1	1	2	1	1	1	1	1	1	1	1	1	1	1	1	1	1	1	1	1
1580	30	2	1	3	1	4	3	1	6	1	2	2	5	2	4	1	3	3	2	1	5	3	1	2	2	2	2	2	3	1	2	3	2	1	1	1	1	1	1	2	2	1	2	2	1	2	1	1	1
1581	30	2	2	5	1	3	4	1	6	2	2	2	5	2	2	1	1	2	4	1	5	2	1	1	1	1	2	1	2	1	1	2	1	1	1	1	1	1	1	1	2	3	4	1	1	2	1	1	1
1582	30	2	2	5	1	3	6	2	6	2	1	1	1	2	2	5	1	1	2	1	5	2	1	2	1	1	2	2	2	1	1	3	1	1	1	3	1	1	1	1	3	3	1	1	1	2	1	1	1
1583	30	2	2	5	1	3	4	2	6	2	1	1	3	1	4	1	2	1	2	1	5	2	1	2	2	2	2	2	3	1	1	3	2	3	2	1	2	3	3	1	3	3	3	2	3	3	1	1	2
1584	30	2	2	6	1	3	4	2	6	2	1	2	3	2	2	1	2	2	4	1	5	2	1	2	1	2	2	2	3	1	1	3	1	1	1	1	1	1	1	1	2	1	1	1	1	2	1	1	1
1585	30	2	1	5	1	4	6	2	6	2	2	1	5	1	4	1	1	2	2	1	5	2	1	2	2	2	2	3	3	1	2	3	1	2	1	1	1	1	1	2	2	1	2	1	1	2	1	1	1
1586	30	2	2	15	1	4	6	2	6	2	2	2	5	2	2	1	3	2	2	1	3	2	1	2	2	2	2	2	1	1	1	3	1	1	1	1	1	1	1	1	2	1	1	1	1	1	1	1	1
1587	30	2	2	3	1	4	4	1	6	2	1	1	1	2	2	1	2	2	2	1	5	1	1	2	2	2	2	2	3	1	1	1	1	1	1	1	1	2	2	3	3	3	4	1	2	2	1	1	1
1588	30	2	2	15	1	2	6	2	6	2	1	1	1	1	4	5	1	1	1	1	4	3	1	2	2	2	2	2	2	1	1	2	2	1	2	1	1	1	1	1	3	1	1	1	1	2	1	1	1
1589	30	2	2	2	1	4	5	2	6	2	1	1	1	2	2	1	3	2	2	1	1	1	1	2	2	2	2	2	2	1	1	2	1	1	1	1	1	1	1	1	1	1	1	1	1	1	1	1	1
1590	30	2	2	15	1	2	6	2	6	2	1	2	1	1	2	5	1	1	1	1	4	2	1	2	2	2	2	1	3	1	1	2	1	1	1	1	1	1	1	1	1	1	1	1	1	1	1	1	1
1591	30	1	1	2	1	3	6	2	6	2	2	2	5	2	4	1	1	3	3	2	4	3	1	2	2	2	2	1	3	1	1	1	3	2	2	4	1	2	2	2	3	1	3	3	1	4	1	1	1
1592	30	1	1	14	1	2	1	2	6	2	1	1	2	2	2	5	2	1	1	1	5	2	2	2	2	2	2	1	2	1	1	2	1	1	1	1	1	1	1	1	3	2	2	1	1	2	1	1	1
1593	30	1	1	15	2	4	5	1	6	2	1	1	2	1	2	1	3	2	2	1	5	2	1	2	2	2	2	1	1	1	1	1	1	1	1	1	1	1	1	1	1	1	1	1	1	1	1	1	1
1594	30	2	2	15	2	3	4	2	6	2	1	1	3	1	4	1	1	1	1	1	5	3	1	2	2	2	2	2	3	1	1	3	1	1	1	1	1	1	1	1	2	1	1	1	1	1	1	1	1
1595	30	2	2	12	1	2	6	1	6	2	1	1	3	2	1	5	2	1	1	1	5	3	1	1	1	1	2	2	3	1	1	3	1	1	1	1	1	1	1	1	1	1	1	1	1	1	1	1	1
1596	30	2	2	5	1	4	2	1	6	1	2	2	5	2	1	1	3	2	1	1	5	1	1	2	1	1	2	1	3	1	2	3	5	5	3	2	5	1	1	2	1	1	4	5	1	5	1	1	2
1597	30	2	1	8	1	4	5	2	6	2	1	1	1	2	3	1	3	2	4	1	3	2	1	2	2	2	2	2	3	1	1	1	1	2	2	1	1	1	1	1	1	1	2	1	1	2	1	1	1
1598	30	2	2	12	1	3	4	2	6	1	2	2	5	2	1	1	3	2	1	1	5	4	1	2	2	2	2	4	3	1	2	3	1	1	1	1	1	2	1	2	2	2	1	1	1	1	1	1	1
1599	31	2	1	1	1	4	3	2	6	2	1	2	3	2	4	2	3	2	1	1	5	2	1	2	2	2	1	3	3	2	1	3	2	1	1	1	5	1	1	2	5	1	5	1	1	5	1	1	1
1600	31	2	1	6	1	2	5	2	6	2	1	1	1	2	4	5	1	2	1	1	5	2	1	2	2	2	2	3	3	1	1	3	2	2	1	1	1	1	1	1	2	1	1	1	1	1	1	1	1
1601	31	2	2	6	1	3	4	2	6	2	1	1	3	2	3	1	2	2	2	1	4	4	1	2	1	2	2	3	3	1	2	2	1	1	1	1	1	2	1	1	2	2	2	1	1	1	1	1	1
1602	31	1	2	13	1	3	1	2	6	1	2	2	5	2	4	2	3	2	2	1	5	1	1	2	2	2	2	2	3	1	1	2	1	1	1	1	1	1	1	1	2	1	2	1	1	1	1	1	1
1603	31	2	2	11	1	2	4	1	6	2	1	1	3	2	4	1	1	1	1	1	3	3	1	1	1	1	2	4	3	1	2	2	1	1	1	1	1	1	1	1	1	1	1	1	1	1	1	1	1
1604	31	1	2	14	1	2	6	1	6	2	1	1	2	2	2	2	3	2	3	1	4	2	1	2	2	2	2	2	1	1	1	3	1	1	1	1	1	1	1	1	1	1	1	1	1	1	1	1	1
1605	31	2	1	4	1	3	4	1	6	2	1	1	1	1	2	1	1	2	2	1	4	1	1	2	1	2	2	1	3	1	2	3	5	4	1	2	2	4	1	4	5	1	5	1	1	4	1	1	2
1606	31	2	2	15	2	1	6	2	6	2	1	1	1	1	2	5	1	2	2	1	5	3	2	2	1	2	2	2	1	1	1	1	1	1	1	1	1	1	1	1	1	1	1	1	1	1	1	1	1
1607	31	2	2	15	2	1	6	2	6	2	1	1	1	2	1	5	1	1	1	1	3	2	1	2	2	2	2	1	1	1	2	2	2	1	1	2	1	1	1	1	1	1	1	1	1	1	1	1	1
1608	31	2	2	8	1	4	4	1	6	2	2	1	3	1	2	2	3	2	3	1	4	3	2	2	2	2	2	2	2	1	1	3	2	2	1	1	2	2	2	1	2	2	2	1	2	1	1	1	1
1609	31	2	2	4	1	3	6	2	6	2	1	1	3	2	2	5	2	1	2	1	1	2	1	2	2	2	2	2	2	1	1	1	2	2	1	1	1	1	1	1	2	1	1	2	1	2	1	1	1
1610	31	2	1	8	1	2	4	2	6	2	1	2	3	2	4	1	2	2	1	1	5	1	1	2	2	2	2	2	2	1	2	1	3	3	2	3	3	3	2	3	5	2	5	1	2	5	1	1	3
1611	31	2	1	5	1	4	3	2	6	2	1	1	3	2	3	1	2	2	4	1	3	3	1	2	2	2	2	2	2	1	1	2	1	1	1	1	1	1	1	1	1	1	1	1	1	1	1	1	1
1612	31	2	2	11	2	1	2	2	6	2	1	1	1	2	3	5	1	2	1	1	5	3	1	2	2	2	2	2	2	1	1	2	1	1	1	1	1	1	1	1	1	1	1	1	1	1	1	1	1
1613	32	2	1	4	1	4	6	2	6	2	1	1	3	2	2	1	3	2	2	1	3	3	1	2	2	2	2	2	2	1	1	2	1	2	2	1	1	2	1	2	1	2	2	1	1	1	1	1	1
1614	32	2	1	4	1	4	5	2	6	2	1	1	3	1	2	1	3	2	2	1	5	2	1	2	2	2	2	2	3	2	1	2	1	1	1	1	1	1	1	1	1	1	1	1	1	1	1	1	1
1615	32	2	2	1	1	4	3	2	6	2	2	1	3	2	2	1	3	2	2	1	4	2	3	2	2	2	2	3	3	1	1	3	2	1	1	1	1	1	1	1	1	1	2	1	1	1	1	1	1
1616	32	2	2	5	1	4	5	1	6	2	1	1	3	2	2	1	3	2	2	3	5	2	1	2	1	2	2	5	3	2	1	3	5	4	2	3	5	5	2	1	5	2	5	1	1	4	1	1	1
1617	32	2	1	3	1	4	5	2	6	1	2	2	5	2	2	1	3	2	2	1	5	1	1	2	2	2	2	3	3	1	1	3	3	3	3	2	3	3	3	3	4	4	4	4	3	4	1	1	2
1618	32	2	2	6	1	5	5	2	6	2	1	1	3	2	2	1	3	2	3	1	3	3	1	2	2	2	2	1	1	1	1	2	2	2	2	1	2	2	2	2	3	3	2	1	2	2	2	2	1
1619	32	2	2	4	2	2	4	2	6	2	1	1	3	2	2	1	2	2	1	1	3	2	1	2	2	2	2	2	3	1	1	2	2	1	2	2	1	2	2	2	2	2	2	1	2	3	2	2	1
1620	32	2	2	4	1	2	4	2	6	3	1	1	3	2	2	1	2	1	1	1	5	3	1	2	2	2	2	2	3	1	1	2	2	2	1	2	2	1	1	1	3	1	2	1	1	2	1	1	1
1621	32	1	1	11	1	2	1	2	6	2	1	2	2	2	1	1	3	2	2	1	3	3	1	2	2	2	2	1	2	1	1	1	1	1	1	1	1	1	1	1	1	1	1	1	1	1	1	1	1
1622	32	2	1	3	1	2	4	2	6	2	1	1	3	2	1	1	2	2	2	1	4	3	1	2	1	2	2	2	3	1	2	2	2	2	1	1	1	2	1	2	3	2	2	1	1	2	1	1	1
1623	32	2	2	2	1	4	6	2	6	2	1	1	3	2	2	1	2	2	2	1	4	3	1	2	2	2	2	2	2	1	1	1	1	1	1	1	1	1	1	1	1	1	1	1	1	1	1	1	1
1624	32	2	2	3	1	4	3	2	6	2	1	1	5	2	2	1	3	3	2	1	5	2	1	2	2	2	2	2	2	1	1	3	1	2	2	1	1	1	1	1	3	2	3	1	1	3	1	1	1
1625	32	2	1	5	1	4	3	2	6	2	1	1	3	2	2	1	3	2	1	1	5	2	2	2	2	2	2	2	3	1	1	3	1	1	1	1	1	1	1	1	1	1	1	1	1	1	1	1	1
1626	32	1	1	2	1	4	3	1	6	1	2	2	5	2	2	1	2	2	2	1	5	2	3	2	2	2	2	1	3	1	1	3	2	3	3	1	3	1	2	3	3	3	3	2	1	2	1	1	1
1627	32	2	2	15	1	1	6	2	6	2	1	1	1	2	2	5	2	1	1	2	3	2	1	2	2	2	2	2	2	1	1	2	4	4	3	2	3	3	2	3	5	3	5	3	2	4	2	3	2
1628	32	2	2	2	1	2	6	2	6	2	2	2	5	2	4	1	2	2	2	1	2	2	3	2	2	2	1	1	2	1	1	1	2	3	3	2	2	1	2	1	2	2	2	2	2	1	1	1	1
1629	32	2	2	4	1	4	5	2	6	2	1	1	3	2	3	5	2	1	1	1	5	3	1	2	2	2	2	2	1	1	1	2	1	1	1	1	1	1	1	1	1	1	1	1	1	1	1	1	1
1630	32	2	2	8	1	4	5	2	6	2	2	1	3	1	2	1	3	2	2	1	3	3	1	1	1	2	2	3	3	1	1	2	2	2	2	1	1	1	1	2	2	1	2	2	1	2	1	1	1
1631	33	2	1	5	1	4	5	1	6	2	1	1	3	2	3	2	3	2	4	1	5	3	1	2	2	2	2	2	3	1	1	2	1	4	3	3	1	3	1	2	1	1	3	1	1	3	1	1	1
1632	33	2	1	1	1	4	4	1	6	2	1	1	3	2	1	1	2	1	1	1	3	2	1	2	2	2	2	1	3	1	1	2	3	1	1	1	3	1	1	2	1	1	2	1	1	1	1	1	1
1633	33	2	2	2	1	4	3	2	6	2	2	2	5	2	3	1	3	2	2	1	5	1	1	2	2	2	2	2	3	1	1	3	4	5	4	2	5	2	1	3	3	1	3	4	1	2	1	1	2
1634	33	2	2	3	1	3	5	2	6	2	1	1	2	2	3	1	2	2	1	1	5	3	1	2	2	2	2	4	2	1	1	3	2	1	1	2	1	1	2	1	3	1	3	1	1	1	1	1	1
1635	33	2	2	15	1	3	1	1	6	2	2	2	1	2	3	1	2	2	2	1	5	1	2	1	1	1	2	3	3	1	2	3	1	1	1	1	1	1	1	1	1	1	1	1	1	1	1	1	1
1636	33	1	1	13	1	3	1	2	6	1	2	2	5	2	4	5	3	2	2	2	1	1	1	2	2	2	2	1	2	1	1	2	1	1	1	1	1	1	1	1	2	1	1	1	1	2	1	1	1
1637	33	1	2	15	2	2	6	2	6	2	2	2	5	1	2	5	1	2	3	1	3	3	1	2	2	2	2	1	1	1	1	2	1	1	1	1	1	1	1	1	2	1	2	2	1	2	1	1	1
1638	33	2	1	2	1	3	2	2	6	2	1	1	3	2	2	1	2	2	2	1	5	2	1	2	2	2	2	1	2	1	1	3	2	2	1	1	1	1	1	1	3	2	2	1	1	2	1	1	1
1639	33	2	2	13	1	3	4	1	6	2	1	1	3	2	4	1	1	2	1	1	1	3	2	2	2	2	2	2	3	1	2	1	1	3	3	2	1	2	2	3	3	3	3	2	2	2	1	1	1
1640	34	2	1	3	1	4	1	2	6	1	2	2	5	2	2	1	3	3	2	1	4	3	1	2	2	2	2	3	3	1	2	2	1	4	4	1	1	2	1	3	4	2	3	1	1	3	1	1	1
1641	34	2	1	1	1	4	3	2	6	2	1	1	3	2	4	1	1	2	2	1	4	2	2	1	1	2	1	3	3	1	1	3	2	4	4	2	3	3	3	4	3	3	4	3	3	3	1	1	1
1642	34	2	1	1	1	4	3	2	6	2	1	1	3	2	2	2	3	2	2	1	1	2	1	2	2	1	2	1	1	1	1	3	3	3	2	2	2	2	1	1	2	1	2	2	2	3	1	1	1
1643	34	2	2	2	1	4	5	2	6	1	2	2	5	2	2	1	2	2	1	1	5	1	1	2	2	2	2	2	3	1	1	3	1	1	1	1	1	1	1	1	1	1	1	1	1	1	1	1	1
1644	34	2	2	2	1	5	3	1	6	2	1	1	3	2	2	2	3	2	2	2	4	3	1	2	2	2	2	1	2	1	1	2	3	2	1	2	1	1	1	1	1	1	1	1	1	1	1	1	1
1645	34	2	1	2	1	5	5	2	6	2	2	2	5	1	2	1	3	2	2	1	5	3	1	2	2	2	2	2	3	1	1	3	2	3	1	1	1	1	1	1	5	1	3	1	1	4	1	1	1
1646	34	1	2	15	1	3	2	2	6	2	1	2	2	2	2	1	1	2	2	1	3	2	1	2	2	2	2	1	2	1	1	3	1	1	1	1	1	1	1	1	1	1	1	1	1	1	1	1	1
1647	34	2	2	2	1	4	6	2	6	1	2	2	5	1	3	5	2	1	1	1	1	1	1	2	2	2	2	1	1	1	1	2	2	2	2	3	1	1	1	1	2	1	2	2	1	1	1	1	1
1648	34	2	2	3	1	4	6	2	6	3	2	2	5	1	2	5	2	2	2	2	4	3	1	2	2	2	2	2	3	1	1	2	1	2	2	1	2	2	1	2	3	1	2	1	1	2	1	1	1
1649	34	2	2	6	1	2	6	2	6	2	1	1	1	1	4	5	2	2	2	1	2	4	1	2	2	2	2	1	1	1	1	3	1	1	1	1	1	1	1	1	1	1	1	1	1	1	1	1	1
1650	34	2	2	12	2	2	4	1	6	2	1	2	4	2	2	5	1	1	1	1	3	3	1	2	2	2	2	1	2	1	1	2	1	1	1	1	1	1	1	1	1	1	1	1	1	1	1	1	1
1651	35	2	2	4	1	4	3	1	6	2	1	2	3	1	2	2	3	2	2	1	3	3	1	2	2	2	2	2	2	1	1	2	1	1	1	1	1	1	1	1	1	1	1	1	1	1	1	1	1
1652	35	2	2	2	1	3	5	2	6	2	1	1	3	2	4	1	2	1	2	1	3	3	1	2	2	2	2	2	3	1	1	3	1	1	1	1	1	1	1	1	2	1	2	1	1	1	1	1	1
1653	35	2	2	5	1	4	3	2	6	2	1	1	1	1	2	1	1	2	2	1	4	2	1	2	2	2	2	1	1	1	1	2	2	2	2	1	1	1	1	2	2	2	2	1	1	1	1	1	1
1654	35	2	1	2	1	4	6	2	6	2	1	1	1	2	4	5	1	2	2	1	5	2	1	2	2	2	2	3	3	1	2	3	3	3	2	1	4	3	1	2	5	3	3	4	2	5	1	1	1
1655	35	2	2	15	1	4	3	1	6	2	1	1	1	1	2	1	2	2	2	1	1	1	2	2	2	2	2	1	1	1	1	2	4	3	3	1	3	1	1	1	3	2	2	1	1	2	1	1	1
1656	35	2	1	14	1	2	6	2	6	2	1	1	1	2	4	5	2	1	1	1	5	2	2	2	1	2	2	3	2	1	1	3	1	3	1	1	1	1	1	1	3	2	3	1	1	1	1	1	1
1657	35	2	2	15	1	2	6	2	6	2	1	2	3	2	2	5	1	1	2	2	5	2	2	2	2	2	2	2	1	1	1	1	1	1	1	1	1	1	1	1	2	1	2	1	1	2	1	1	1
1658	35	2	2	12	2	2	6	2	6	2	1	1	1	2	4	5	1	1	1	1	5	2	2	2	2	2	2	2	2	1	1	1	1	1	1	1	1	1	1	1	1	1	1	1	1	1	1	1	1
1659	35	2	2	12	1	2	6	2	6	2	1	1	1	1	2	5	1	1	1	1	3	1	1	2	2	2	2	2	2	1	1	2	2	1	1	1	1	1	1	1	1	1	1	1	1	1	1	1	1
1660	36	2	2	3	1	3	5	2	6	2	1	1	1	1	2	1	2	1	1	1	3	1	1	2	2	2	2	1	1	1	1	1	1	1	1	1	1	1	1	1	1	1	1	1	1	1	1	1	1
1661	36	2	2	11	2	2	6	2	6	2	1	1	1	2	4	5	1	2	2	1	5	2	1	2	2	2	2	3	3	2	1	1	1	1	1	1	1	1	1	1	1	1	1	1	1	1	1	1	1
1662	36	2	2	2	1	3	6	2	6	2	2	2	5	1	2	5	2	2	2	1	4	4	1	2	2	2	2	2	1	1	1	2	1	1	1	1	1	1	1	1	1	1	1	1	1	1	1	1	1
1663	36	2	2	15	2	3	6	2	6	2	1	1	1	1	2	5	1	1	2	1	5	4	1	2	2	2	2	3	2	1	2	2	1	1	1	1	1	1	1	1	1	1	1	1	1	1	1	1	1
1664	36	2	2	11	2	2	4	2	6	2	1	1	1	2	2	2	1	2	2	2	5	2	1	2	2	2	2	3	3	1	1	2	1	1	1	1	1	1	1	1	1	1	1	1	1	1	1	1	1
1665	36	2	2	3	1	3	6	2	6	2	1	1	1	1	2	1	2	2	1	1	4	2	1	2	2	2	2	2	1	1	1	2	1	2	2	1	2	2	2	2	2	2	2	2	2	2	1	1	2
1666	36	2	1	12	2	2	4	1	6	2	1	1	3	2	2	5	1	1	2	1	5	2	1	2	2	2	2	2	3	1	1	1	1	1	1	1	1	1	1	1	2	1	1	1	1	1	1	1	1
1667	36	2	2	12	2	1	6	2	6	2	2	2	1	1	2	5	1	1	1	1	4	3	1	2	2	2	2	1	2	1	1	1	1	1	1	1	1	1	1	1	1	1	1	1	1	1	1	1	1
1668	37	2	2	5	1	4	3	1	6	2	1	1	5	2	4	2	2	2	2	1	5	2	1	2	1	2	2	3	3	1	1	2	2	1	1	1	1	1	1	1	2	1	1	1	1	1	1	1	1
1669	37	2	2	4	1	3	6	2	6	2	1	1	1	1	4	5	2	2	1	1	4	3	1	2	2	2	2	2	2	1	1	1	2	2	1	2	1	1	1	1	1	1	1	1	1	1	1	1	1
1670	37	2	1	2	1	4	3	1	6	2	1	1	3	1	1	5	2	2	2	1	5	2	1	2	2	2	2	1	3	1	1	2	2	1	1	1	1	1	1	1	3	1	2	2	1	1	1	1	1
1671	37	2	2	14	2	2	6	2	6	2	1	1	1	2	4	5	1	2	2	2	3	3	1	2	2	2	2	3	2	1	2	3	4	4	4	2	1	3	1	1	4	3	3	2	1	3	2	3	1
1672	37	1	1	13	1	3	2	2	6	2	1	1	2	2	2	1	1	1	1	1	3	3	1	2	2	2	2	4	3	1	1	2	1	3	2	1	1	1	1	2	2	3	1	1	1	1	1	1	1
1673	37	2	2	4	1	3	6	2	6	2	1	1	3	2	2	5	1	2	3	1	5	1	1	2	2	2	2	1	1	1	1	1	1	1	1	1	1	1	1	1	2	1	2	1	1	1	1	1	1
1674	37	2	2	11	1	3	4	2	6	2	1	1	5	2	2	2	1	2	2	1	4	2	1	2	2	2	2	4	3	1	3	3	3	3	3	3	3	3	3	3	3	3	3	3	3	3	1	1	1
1675	37	2	2	11	2	4	5	1	6	2	1	1	1	2	2	1	1	2	2	2	5	3	1	2	2	2	2	4	3	1	1	2	1	1	1	1	1	1	1	1	1	1	1	1	1	1	1	1	1
1676	37	2	2	6	1	3	3	2	6	2	2	2	3	2	3	5	2	2	4	1	5	2	1	2	1	2	2	2	3	1	1	3	2	1	1	1	1	1	1	1	5	1	3	2	1	2	1	1	1
1677	37	2	1	5	1	4	3	2	6	2	1	1	3	2	1	1	3	2	2	1	4	3	1	2	1	2	2	3	3	1	1	2	2	1	1	1	1	1	1	1	2	1	1	2	1	1	1	1	1
1678	38	2	1	6	1	5	2	1	6	2	1	1	2	1	1	1	3	2	2	1	5	2	1	2	2	2	2	3	3	1	2	2	4	4	4	3	3	3	3	3	4	3	3	3	3	3	1	1	1
1679	38	1	2	15	2	4	3	1	6	2	1	2	1	2	2	2	3	2	2	1	3	4	1	2	2	2	2	2	2	1	1	2	1	2	1	1	1	1	1	1	2	2	2	1	1	1	1	1	1
1680	38	2	2	5	1	3	4	1	6	2	1	2	1	1	3	1	1	1	1	1	4	3	1	2	2	2	2	3	3	1	1	2	2	3	3	2	2	2	1	1	4	1	5	1	1	4	1	1	1
1681	38	2	2	15	1	4	1	2	6	2	1	1	3	2	4	1	3	2	3	1	3	2	1	2	2	2	2	2	3	2	1	3	1	2	2	1	2	1	1	1	2	1	1	1	1	2	1	1	1
1682	38	2	1	3	1	3	4	2	6	2	1	1	1	2	1	1	2	2	2	1	4	2	1	2	2	2	2	2	3	1	1	3	2	2	1	2	1	1	1	2	3	1	3	2	1	3	1	1	2
1683	38	2	2	15	2	2	5	1	6	3	1	1	1	2	4	1	2	1	1	1	4	1	1	2	2	2	2	1	1	1	1	1	1	1	1	1	1	1	1	1	1	1	1	1	1	1	1	1	1
1684	38	1	1	12	1	3	5	2	6	2	1	1	1	1	4	5	2	1	1	1	3	4	1	2	2	2	2	1	2	1	1	1	1	1	1	1	1	1	1	1	1	1	1	1	1	1	1	1	1
1685	38	1	2	12	2	2	3	2	6	2	1	1	2	2	4	5	1	1	2	1	4	2	1	2	2	2	2	3	2	1	1	3	1	1	1	1	1	1	1	1	2	1	1	1	1	1	1	1	1
1686	39	1	1	11	1	2	1	1	6	2	2	2	5	2	2	4	3	2	2	1	5	2	1	2	2	2	1	2	2	1	1	1	1	1	1	1	1	1	1	1	2	1	1	1	1	1	1	1	1
1687	39	2	2	4	1	3	3	2	6	2	1	1	1	2	4	2	2	2	1	1	4	2	1	2	2	2	2	2	3	1	1	3	1	2	1	1	1	1	1	1	1	1	1	1	1	1	1	1	1
1688	39	2	1	1	2	3	5	2	6	2	1	2	1	2	4	1	2	1	2	1	2	2	2	2	2	2	2	1	1	1	1	1	1	1	1	1	1	1	1	1	1	1	1	1	1	1	1	1	1
1689	39	2	1	2	1	2	5	1	6	2	2	2	5	1	4	5	2	2	1	1	3	3	1	2	1	2	2	1	2	2	1	3	2	1	1	2	1	1	1	1	1	1	1	2	1	1	1	1	1
1690	39	2	2	15	1	2	6	2	6	2	1	2	1	2	1	5	2	1	2	2	3	2	1	2	2	2	2	1	3	1	1	2	1	1	1	1	1	1	1	1	1	1	1	1	1	1	1	1	1
1691	39	2	1	2	1	4	6	2	6	2	1	2	3	1	3	5	2	2	3	1	4	3	1	2	2	2	2	1	1	1	1	1	1	1	1	1	1	1	1	1	1	1	1	1	1	1	1	1	1
1692	39	2	2	11	1	2	4	2	6	2	1	1	1	1	2	1	1	2	2	1	5	4	1	2	2	2	2	3	3	1	1	2	1	1	1	1	2	1	1	1	2	1	2	1	1	1	1	1	1
1693	40	2	2	1	1	3	5	1	6	2	1	1	1	1	2	5	1	2	2	1	5	1	2	2	2	2	2	2	1	1	1	1	1	1	1	2	1	2	1	1	3	2	3	3	2	3	1	1	1
1694	40	1	2	2	1	4	3	1	6	2	1	1	2	2	2	2	3	2	2	1	5	2	3	2	2	2	2	1	3	1	1	3	1	1	1	1	1	1	1	1	1	1	1	1	1	1	1	1	1
1695	40	2	2	15	1	2	6	2	6	2	1	1	1	2	4	5	1	1	1	1	3	4	1	2	2	2	2	2	3	1	1	1	2	1	2	1	1	1	1	1	2	1	2	1	1	1	1	1	1
1696	40	2	1	8	1	4	3	2	6	2	1	1	3	1	2	1	2	2	2	1	4	3	1	2	2	2	2	2	2	1	1	2	1	1	1	1	2	1	1	1	3	1	1	1	1	1	1	1	1
1697	40	2	2	15	2	2	6	2	6	2	1	2	1	2	2	5	1	1	1	1	3	4	1	2	2	2	2	3	3	1	1	2	2	1	2	2	1	1	1	1	1	1	2	1	1	1	1	1	1
1698	40	2	2	12	2	2	6	2	6	2	1	1	1	2	2	5	1	1	1	1	4	3	1	2	2	2	2	2	2	1	1	1	2	1	1	2	1	1	1	1	2	1	2	1	1	2	1	1	1
1699	41	2	2	5	1	3	2	1	6	2	1	1	3	2	4	1	2	2	2	1	5	1	1	2	1	2	2	3	2	2	1	3	2	2	2	1	2	1	2	1	3	2	3	2	1	3	1	2	1
1700	41	2	2	4	1	4	5	2	6	2	1	1	1	2	1	1	2	1	2	1	5	2	1	2	2	2	2	2	3	2	1	2	2	1	2	1	1	2	1	2	3	1	2	1	1	3	1	1	1
1701	42	1	2	13	1	2	5	2	6	2	1	1	1	2	2	5	1	1	2	1	5	2	1	2	2	2	2	3	3	1	2	1	1	2	3	2	4	3	2	2	2	2	3	2	2	3	2	2	1
1702	43	2	2	11	2	2	4	1	6	2	1	2	2	2	2	1	1	2	2	1	5	2	1	2	2	2	2	3	3	1	1	2	1	1	1	1	1	1	1	1	2	2	1	1	1	2	1	1	1
1703	43	2	2	15	2	2	6	2	6	2	1	2	1	1	4	5	1	2	2	1	5	4	1	2	2	2	2	1	3	1	1	2	1	2	1	2	2	1	1	1	2	1	1	1	1	1	1	1	1
1704	43	2	2	15	2	3	6	2	6	2	1	1	1	2	4	5	1	1	1	1	3	3	1	2	2	2	2	1	1	1	1	1	1	1	1	1	1	1	1	1	1	1	1	1	1	1	1	1	1
1705	43	2	2	15	2	2	5	2	6	2	1	1	1	1	1	5	1	1	1	1	5	2	2	2	2	2	2	3	2	1	1	1	1	1	1	1	1	1	1	1	1	1	1	1	1	1	1	1	1
1706	44	2	2	3	1	3	4	2	6	2	1	1	1	2	2	1	2	1	3	1	4	3	1	2	2	2	2	2	2	1	1	1	1	1	1	1	1	1	1	1	1	1	2	1	1	1	1	1	1
1707	44	2	2	2	1	3	6	2	6	2	2	1	1	1	2	5	2	2	1	1	4	1	1	2	2	2	2	2	2	1	1	2	1	1	1	1	1	1	1	1	2	2	1	1	2	2	1	1	1
1708	44	1	2	8	2	3	3	1	6	2	1	2	1	2	2	1	2	2	2	1	5	2	3	1	1	1	2	1	3	1	1	3	1	1	1	1	1	1	1	1	2	1	1	1	1	1	1	1	1
1709	45	2	1	12	2	2	6	2	6	2	2	1	1	1	2	5	1	1	1	1	5	2	1	2	1	1	1	2	2	1	1	3	1	1	1	2	1	1	1	1	1	1	1	1	1	2	1	1	1
1710	47	2	1	14	1	3	2	2	6	2	2	1	1	1	2	5	1	1	2	1	4	3	2	2	2	2	2	2	2	1	1	2	2	2	2	2	1	1	1	1	2	1	1	1	1	1	1	1	1
1711	47	2	2	14	1	2	6	2	6	2	2	1	1	1	3	5	2	2	2	1	5	2	1	2	2	2	1	1	3	2	1	1	2	1	1	1	1	1	1	1	2	1	2	1	1	2	1	1	1
1712	50	1	2	15	2	2	3	2	6	2	1	2	1	1	2	1	1	2	2	1	5	2	1	2	2	2	2	2	3	1	2	2	1	2	1	1	1	1	1	1	1	1	1	2	1	1	1	1	1
1713	50	2	2	11	2	1	6	2	6	2	1	2	1	1	2	5	1	1	1	1	5	2	1	2	2	2	2	2	3	1	1	1	2	1	1	1	1	1	1	1	3	1	2	1	1	1	1	1	1
1714	54	2	2	12	1	3	6	2	6	2	2	1	1	1	4	5	1	1	1	1	5	2	2	2	2	2	2	1	1	2	1	2	2	1	1	2	3	1	1	1	1	1	1	1	1	1	1	1	1
1715	55	2	2	15	2	2	6	2	6	2	2	1	1	1	2	5	1	2	2	1	5	2	1	2	2	2	2	2	3	1	1	1	1	1	1	1	1	1	1	1	1	1	1	1	1	1	1	1	1
1716	56	1	2	3	2	2	3	1	6	2	1	1	2	2	4	2	2	2	2	1	5	3	1	2	1	2	2	2	1	1	1	1	2	3	1	2	2	1	1	1	2	2	2	1	1	2	1	1	1
1717	23	2	1	14	1	3	4	1	7	1	2	2	5	2	2	1	1	2	1	1	5	1	3	2	2	2	2	1	1	1	1	3	1	1	1	1	1	1	1	1	1	1	1	1	1	1	1	1	1
1718	24	2	1	11	2	3	4	2	7	1	2	2	5	2	1	5	1	2	1	1	5	2	1	2	2	2	2	2	3	1	2	3	3	3	2	1	2	2	1	2	3	2	3	2	2	3	1	1	2
1719	25	2	2	1	1	4	4	1	7	2	2	2	5	2	2	1	2	1	1	1	3	2	1	2	2	2	2	2	2	1	1	3	2	2	1	1	1	1	1	1	5	2	5	1	1	5	1	1	1
1720	25	2	2	3	2	1	6	1	7	1	2	2	5	1	4	1	2	2	1	1	5	1	1	1	2	2	2	2	3	1	2	2	2	3	3	1	2	2	1	1	3	1	3	1	3	3	2	1	1
1721	25	2	2	15	1	3	4	2	7	1	2	2	5	2	2	1	2	1	1	1	4	3	1	2	2	2	2	2	3	1	1	2	2	2	1	1	2	1	1	1	2	2	2	1	1	2	1	1	1
1722	26	2	2	11	2	4	4	1	7	1	2	2	5	2	1	1	1	2	2	1	5	3	1	2	2	2	2	3	3	1	2	1	2	3	1	1	1	2	1	3	3	2	2	1	1	1	1	1	1
1723	26	2	2	4	1	3	4	2	7	2	2	2	5	2	2	1	2	2	2	1	4	2	1	2	2	2	2	2	2	1	1	2	1	1	1	1	1	1	1	1	1	1	1	1	1	1	1	1	1
1724	26	1	1	11	1	3	5	1	7	2	1	1	4	2	2	5	3	2	2	1	1	2	1	2	2	2	2	1	3	1	1	1	1	1	1	1	1	1	1	1	1	1	1	1	1	1	1	1	1
1725	26	2	2	11	1	2	5	2	7	2	1	1	1	2	2	5	2	2	2	1	5	3	1	2	2	2	2	1	3	1	1	2	1	1	1	1	1	1	1	1	1	1	1	1	1	1	1	1	1
1726	26	2	1	14	1	4	4	2	7	2	2	2	5	2	4	1	2	2	2	1	4	4	1	2	2	2	2	2	3	1	1	3	3	3	3	3	2	1	3	1	4	3	4	2	2	3	1	1	1
1727	26	2	2	3	1	3	1	1	7	2	1	1	3	1	2	1	2	2	2	1	5	2	2	2	2	2	2	2	1	1	1	1	1	1	1	1	1	1	1	1	2	1	1	1	1	1	1	1	1
1728	26	2	1	15	1	4	4	1	7	2	2	2	5	2	4	1	2	2	2	1	5	1	3	2	2	2	2	2	2	1	1	2	2	1	1	1	1	1	1	1	1	1	1	1	1	1	1	1	1
1729	26	1	1	11	1	2	3	2	7	1	2	2	5	1	3	5	3	3	2	1	5	2	1	2	2	2	2	1	2	1	1	1	1	1	1	1	1	1	1	1	1	1	1	1	1	1	1	1	1
1730	26	2	2	15	2	3	6	2	7	2	1	1	3	2	2	5	1	2	2	1	3	2	1	2	2	2	2	1	2	1	1	1	1	1	1	1	1	1	1	1	2	1	1	1	1	1	1	1	1
1731	26	2	2	15	1	4	4	1	7	2	2	2	5	2	1	1	2	1	1	1	3	2	2	2	2	2	2	2	2	1	1	1	3	3	1	2	1	1	1	1	2	2	2	2	2	2	1	1	1
1732	26	2	1	9	1	4	4	2	7	1	2	2	5	2	1	2	2	2	2	2	3	3	1	2	2	2	2	1	3	1	1	2	1	1	3	1	1	1	1	1	1	5	3	1	1	1	1	1	1
1733	27	2	1	1	1	3	4	2	7	2	2	2	5	2	4	1	2	2	2	1	5	3	1	2	2	2	2	3	3	1	2	2	2	2	2	2	2	2	2	2	2	2	2	2	1	2	1	1	1
1734	27	2	1	3	1	3	4	2	7	2	1	1	3	1	4	1	2	1	3	1	4	2	1	2	2	2	2	1	2	1	1	3	2	1	1	1	1	1	1	1	3	2	1	1	1	1	1	1	1
1735	27	2	2	4	1	4	4	2	7	2	1	1	3	2	2	1	2	2	3	1	3	3	1	2	2	2	2	3	3	1	1	2	2	3	2	2	2	2	2	3	2	1	2	3	2	2	1	1	2
1736	27	1	1	14	2	2	1	1	7	2	2	2	5	2	3	5	3	2	2	1	5	2	2	2	2	2	2	5	3	1	1	3	1	1	1	1	3	2	1	2	3	2	3	2	1	4	1	1	1
1737	27	2	2	5	1	4	4	1	7	2	1	1	3	2	4	1	2	2	2	1	5	3	1	2	2	2	2	2	3	1	2	2	2	1	1	1	2	1	1	1	3	1	1	1	1	2	1	1	1
1738	27	2	1	15	2	4	4	2	7	2	1	1	1	2	2	1	1	2	2	1	5	4	2	2	1	2	2	3	3	1	2	2	2	2	1	2	2	1	1	2	3	2	3	1	1	2	1	1	1
1739	27	2	1	5	1	4	4	2	7	1	2	2	5	2	4	1	2	1	1	1	5	2	1	2	2	2	2	1	1	1	1	2	1	1	1	1	1	1	1	1	2	1	1	1	1	2	1	1	1
1740	27	2	2	8	1	4	4	2	7	2	1	1	3	1	2	1	2	2	4	1	5	2	1	2	2	2	2	1	2	1	1	3	1	2	1	1	2	1	1	1	2	2	2	1	1	2	1	1	1
1741	28	2	1	9	1	4	4	2	7	1	2	1	5	2	2	1	2	2	1	1	4	2	1	1	1	1	2	1	1	1	1	2	2	2	1	2	1	1	1	1	2	2	2	3	1	2	1	1	1
1742	28	2	1	3	1	3	4	2	7	1	2	1	5	1	3	1	2	2	1	1	5	1	1	2	2	2	2	1	1	1	1	3	3	3	3	2	3	2	3	2	4	3	4	3	2	3	1	1	1
1743	28	2	1	4	1	4	5	1	7	1	2	2	5	2	4	1	3	2	2	1	5	3	2	2	1	2	2	1	3	1	1	2	2	2	1	2	1	1	1	2	4	2	2	1	2	2	1	1	1
1744	28	2	2	2	1	4	3	1	7	1	2	2	5	2	4	1	2	2	1	1	5	2	1	2	2	2	2	2	3	1	1	3	4	1	1	1	2	1	1	1	2	1	2	1	1	2	1	1	2
1745	28	2	1	5	1	4	4	2	7	1	2	2	5	2	2	1	2	2	2	1	5	1	2	2	2	2	2	1	3	1	1	3	2	1	1	1	1	1	1	1	3	1	1	1	1	1	1	1	1
1746	28	1	2	14	1	2	5	2	7	2	1	1	3	2	2	2	3	2	2	1	5	1	2	2	2	2	2	1	1	1	1	2	1	1	1	1	1	1	1	1	1	1	1	1	1	1	1	1	1
1747	28	2	2	15	1	2	1	2	7	2	1	1	1	2	2	5	1	2	2	1	5	1	2	2	2	2	2	1	2	1	1	1	2	5	3	1	1	1	1	1	5	2	5	1	1	5	1	1	1
1748	28	2	2	1	2	3	4	2	7	2	2	2	4	2	3	1	2	2	2	1	4	3	1	2	2	2	2	3	3	1	2	3	1	1	1	1	2	2	1	2	2	2	2	1	2	2	1	1	1
1749	28	2	2	5	1	3	5	2	7	2	1	1	1	2	2	1	3	2	2	1	5	3	1	2	1	2	2	2	3	1	1	2	2	2	1	2	3	2	2	2	4	2	2	1	2	3	1	1	1
1750	28	2	2	2	1	3	4	1	7	1	2	2	5	2	2	1	3	2	2	1	5	2	3	2	1	2	2	1	1	1	1	2	1	1	1	1	1	1	1	1	1	1	1	1	1	1	1	1	1
1751	28	2	2	9	1	3	3	2	7	2	1	1	3	2	2	5	2	2	2	1	5	2	1	2	2	2	2	1	2	1	1	3	1	1	1	1	1	1	1	1	2	1	2	1	1	1	1	1	1
1752	28	2	2	5	1	4	4	2	7	2	1	1	4	2	3	1	2	1	2	1	5	3	1	2	2	2	2	2	3	1	2	3	3	3	1	1	2	4	1	3	4	1	4	1	1	3	1	1	1
1753	28	2	2	7	1	4	4	1	7	2	1	1	1	2	2	1	2	2	2	1	5	3	1	1	1	2	2	3	3	1	2	3	3	3	3	2	3	1	2	2	5	3	3	1	1	4	1	1	1
1754	28	2	1	15	1	4	5	2	7	2	1	1	3	2	4	1	3	2	1	2	3	3	1	2	2	2	2	3	3	1	1	2	1	1	1	1	1	1	1	1	1	1	1	1	1	1	1	1	1
1755	28	2	1	5	1	4	3	2	7	2	1	1	3	2	3	1	2	2	3	1	5	2	2	2	2	2	2	2	2	1	1	1	2	2	1	2	1	1	2	1	2	2	1	1	1	1	1	1	1
1756	28	2	2	11	2	3	4	1	7	2	1	1	3	2	2	1	1	2	2	1	5	3	1	2	2	2	2	2	2	1	1	1	1	2	1	1	3	1	1	1	3	1	2	1	1	2	1	1	1
1757	28	2	2	1	1	3	4	1	7	2	1	1	3	2	2	1	2	2	3	2	5	3	1	2	2	2	2	2	3	1	1	3	3	1	1	2	1	1	1	1	5	2	5	1	1	1	1	1	1
1758	28	2	1	9	1	4	4	2	7	1	2	2	5	2	2	1	2	2	1	1	3	2	1	2	2	2	2	2	3	1	2	1	2	2	1	1	3	2	1	2	2	1	2	1	1	1	2	1	1
1759	28	2	2	4	1	4	4	2	7	2	1	1	3	2	2	1	2	1	1	1	5	1	3	2	2	2	2	2	3	1	1	3	1	2	1	1	1	1	2	1	4	2	2	1	1	2	1	1	1
1760	29	2	1	4	1	4	4	2	7	2	1	1	3	2	1	1	2	1	2	1	3	2	1	2	2	2	2	1	2	1	1	2	1	1	1	1	1	1	1	1	1	1	1	1	1	1	1	1	1
1761	29	1	1	1	1	4	3	2	7	1	2	1	5	2	2	1	2	2	1	1	3	2	1	2	2	2	2	1	3	2	1	3	2	2	3	1	2	2	1	1	2	1	1	1	1	2	1	1	1
1762	29	1	1	11	1	2	6	2	7	2	1	1	2	2	2	1	3	3	2	1	4	2	1	2	2	2	2	1	2	1	1	1	1	1	1	1	1	1	1	1	1	1	1	1	1	1	1	1	1
1763	29	2	2	14	2	3	6	2	7	1	2	2	5	2	4	5	1	2	2	1	5	3	2	1	1	1	2	5	3	1	2	3	4	3	1	4	1	2	1	2	4	1	3	1	1	3	1	1	1
1764	29	2	2	4	1	4	3	2	7	2	1	1	3	1	2	2	2	2	4	1	4	2	1	2	2	2	2	2	1	1	1	2	2	5	4	2	1	1	1	1	4	2	1	1	1	1	1	1	1
1765	29	1	1	11	1	3	1	2	7	1	2	2	5	2	2	2	3	2	2	3	5	3	1	2	2	2	2	3	2	1	2	2	2	1	1	1	2	1	1	1	2	2	2	1	1	1	1	1	1
1766	29	1	1	2	1	4	3	2	7	1	2	1	1	2	4	1	2	3	2	1	5	2	1	2	2	2	2	3	2	1	1	2	1	1	1	1	1	1	1	1	1	1	1	1	1	1	1	1	1
1767	29	2	1	2	1	4	4	1	7	1	2	2	5	2	4	1	2	2	1	1	5	1	2	2	2	2	1	2	2	1	1	1	2	1	2	1	2	2	1	1	2	2	2	1	1	2	1	1	1
1768	29	2	2	11	2	4	4	2	7	2	2	2	5	2	2	5	1	2	2	2	5	2	1	2	2	2	2	1	3	2	1	2	1	1	1	1	1	1	1	1	1	1	1	1	1	1	1	1	1
1769	29	2	2	5	1	3	5	2	7	2	1	1	1	1	2	1	2	2	2	1	4	2	1	2	2	2	2	2	3	1	1	2	2	3	2	3	1	1	1	1	5	1	4	2	1	3	1	1	1
1770	29	2	1	3	1	4	5	1	7	2	1	1	1	2	2	1	3	2	3	1	3	2	1	2	2	2	2	1	2	1	1	2	3	1	1	2	1	1	1	1	4	1	3	1	1	4	1	1	1
1771	29	2	1	4	1	4	1	2	7	1	2	2	5	2	4	1	3	2	2	1	5	3	1	2	1	2	2	2	3	1	1	3	1	2	1	1	1	3	2	3	3	1	3	1	1	3	1	1	1
1772	29	2	2	14	1	3	4	1	7	1	2	2	5	1	1	1	2	2	2	1	5	2	1	2	2	2	2	2	1	1	1	1	1	1	1	1	1	1	1	1	2	1	1	1	1	2	1	1	1
1773	29	2	2	1	1	3	4	2	7	1	2	2	5	2	4	1	2	2	1	1	4	2	1	2	2	2	2	2	2	1	1	1	2	1	1	1	1	1	1	1	2	1	1	1	1	2	1	1	1
1774	29	2	1	6	1	4	4	2	7	1	2	2	5	2	4	1	1	2	3	1	3	3	1	2	2	2	2	1	1	1	1	2	1	1	1	1	1	1	1	1	1	1	1	1	1	1	1	1	1
1775	29	2	2	5	2	3	3	2	7	1	2	2	5	2	2	1	1	2	1	1	5	2	1	2	2	2	2	2	3	1	2	3	3	2	3	1	4	2	1	4	4	1	4	4	1	3	1	1	2
1776	29	2	2	3	1	3	4	2	7	2	2	2	5	2	3	1	2	2	1	1	5	2	1	2	2	1	2	3	2	1	2	3	1	2	1	1	1	1	1	2	3	1	3	1	1	2	1	2	1
1777	29	2	2	15	2	2	6	2	7	2	1	1	3	2	2	5	1	2	2	1	3	3	1	2	2	2	2	1	3	1	1	1	1	1	1	1	1	1	1	1	1	1	1	1	1	1	1	1	1
1778	29	2	2	1	1	4	4	1	7	2	1	1	3	1	4	1	2	2	1	1	3	3	1	2	1	2	2	2	2	1	1	3	1	2	2	1	2	1	1	2	5	2	3	1	1	2	1	1	1
1779	29	2	1	15	1	4	5	2	7	1	2	1	5	2	2	1	1	1	1	1	3	3	1	2	2	2	2	2	1	1	1	1	2	2	1	1	1	1	1	2	2	1	2	1	1	1	1	1	1
1780	29	2	1	3	1	3	4	2	7	2	1	1	1	2	1	1	1	2	2	1	5	2	1	2	2	2	2	3	2	1	2	3	3	1	1	1	2	1	1	1	2	1	2	1	1	2	1	1	1
1781	29	2	2	5	1	3	4	2	7	2	1	1	1	1	4	1	2	2	2	1	3	3	1	1	1	2	2	1	1	1	1	2	1	1	1	1	1	1	1	1	1	1	1	1	1	1	1	1	1
1782	29	2	1	15	1	4	5	2	7	2	1	1	3	2	2	5	3	2	2	1	3	2	1	2	2	2	2	1	2	1	1	3	1	1	1	1	1	1	1	1	1	1	1	1	1	1	1	1	1
1783	29	1	1	6	1	3	3	1	7	2	1	1	2	2	2	1	2	2	2	2	4	3	1	2	2	2	2	2	3	1	1	3	1	1	2	1	1	1	1	1	2	2	2	1	1	2	1	1	1
1784	29	2	1	12	2	4	5	2	7	2	1	1	1	2	4	5	1	2	1	1	4	1	1	2	2	2	2	1	1	1	1	1	2	2	2	1	2	1	2	2	2	2	2	1	2	2	1	2	2
1785	29	2	1	7	1	4	4	2	7	1	2	2	5	2	3	5	1	2	1	1	4	2	1	2	2	2	2	3	3	1	2	3	2	1	1	1	2	2	1	1	2	1	2	2	1	2	1	1	1
1786	29	2	2	12	2	1	6	1	7	2	1	1	1	1	2	5	1	1	1	1	5	1	1	2	1	2	2	2	1	1	1	1	1	1	1	1	1	1	1	1	2	1	2	1	1	1	1	1	1
1787	29	2	2	12	1	4	1	1	7	1	2	2	5	2	4	5	2	1	1	1	5	2	1	2	2	2	2	3	3	1	1	1	1	1	1	1	1	1	1	2	2	1	1	1	1	1	1	1	1
1788	30	2	1	3	1	4	6	1	7	2	1	1	1	2	4	5	2	2	2	1	5	1	2	1	1	2	2	3	2	1	1	2	4	3	3	2	3	2	3	2	4	2	4	2	3	4	1	1	2
1789	30	1	2	6	1	4	3	1	7	2	1	1	3	2	2	1	3	2	1	1	5	2	1	2	2	2	2	2	3	2	3	3	4	5	4	3	5	3	3	2	4	3	4	3	3	4	1	1	2
1790	30	2	1	13	1	3	6	1	7	2	1	1	1	2	2	5	1	1	1	1	3	2	2	1	1	2	2	2	2	1	1	2	1	1	1	1	1	1	1	1	1	1	1	1	1	1	1	1	1
1791	30	2	2	6	1	3	6	2	7	2	1	1	3	2	2	5	2	2	2	1	5	4	3	2	2	2	2	1	3	1	1	3	1	1	1	1	1	1	1	1	1	1	1	1	1	1	1	1	1
1792	30	2	2	4	1	3	6	2	7	3	2	2	5	2	2	5	2	2	1	1	5	3	1	2	1	2	2	1	2	1	1	1	1	2	2	1	1	2	1	1	2	2	3	1	1	1	1	1	1
1793	30	2	1	9	1	4	4	2	7	2	1	1	3	1	2	1	2	2	4	1	4	4	1	2	1	2	2	1	3	1	1	2	1	1	1	1	1	1	1	1	2	1	1	1	1	1	1	1	1
1794	30	2	2	14	1	3	6	2	7	2	2	2	5	2	4	5	2	2	1	1	5	2	1	2	2	2	2	1	1	1	1	1	1	1	1	1	1	1	1	1	2	2	2	1	1	1	1	1	1
1795	30	2	2	2	1	4	5	2	7	2	1	1	1	2	2	1	3	2	3	1	3	2	1	2	1	2	2	2	3	1	1	3	2	2	2	1	1	1	1	2	4	2	3	1	1	2	1	1	2
1796	30	2	2	4	1	3	5	1	7	1	2	2	5	2	2	1	2	2	2	1	5	2	1	2	2	2	2	2	2	1	1	1	1	2	2	1	5	2	1	1	4	2	2	1	1	2	1	1	1
1797	30	2	2	1	1	4	4	1	7	2	1	1	1	2	2	1	3	2	1	1	5	1	1	2	1	2	2	2	3	1	1	3	2	3	1	2	2	1	2	1	4	1	3	4	1	3	1	1	1
1798	30	2	2	4	1	3	5	1	7	2	2	2	5	2	2	1	3	2	2	1	4	3	1	2	2	2	2	3	3	1	1	3	2	4	2	1	2	2	2	3	3	1	3	2	1	2	1	1	1
1799	30	2	2	3	1	4	6	2	7	2	1	1	3	2	1	5	1	2	2	1	5	2	1	2	1	2	2	1	2	1	1	1	2	2	2	1	2	2	2	2	2	2	2	1	2	2	1	1	1
1800	30	2	2	2	1	3	4	1	7	1	2	2	5	2	2	1	2	1	1	1	5	3	1	2	2	2	2	2	2	1	1	2	1	1	1	1	1	1	1	1	1	2	1	1	1	1	1	1	1
1801	30	2	1	6	1	4	5	2	7	2	1	1	3	2	3	1	2	2	3	1	3	3	1	2	2	2	2	1	2	1	1	1	1	1	1	2	1	1	1	1	2	1	1	1	1	1	1	1	1
1802	30	1	1	5	1	4	6	2	7	1	2	2	5	2	2	5	2	2	2	1	5	2	3	2	2	2	2	1	1	1	1	1	1	1	1	1	1	1	1	1	1	1	1	1	1	1	1	1	1
1803	30	2	2	7	1	4	4	2	7	2	1	1	2	2	2	1	2	2	2	1	5	3	1	2	2	2	2	2	2	1	1	1	1	1	1	1	1	1	1	1	1	1	2	1	1	2	1	1	1
1804	30	2	2	15	2	1	6	2	7	2	1	2	3	2	2	1	1	2	2	1	3	4	1	2	2	2	2	2	1	1	1	2	1	1	1	1	1	1	1	1	1	1	1	1	1	1	1	1	1
1805	30	2	2	4	1	4	4	2	7	2	1	1	3	1	1	1	2	2	1	2	4	2	1	2	2	2	2	2	1	1	1	2	1	1	1	1	1	1	1	1	1	1	1	1	1	1	1	1	1
1806	30	2	2	12	1	3	5	2	7	2	1	1	1	1	2	5	1	1	1	1	1	2	1	2	2	2	2	1	1	1	1	1	1	2	1	2	1	1	1	2	4	2	3	1	1	2	2	1	1
1807	30	2	2	12	2	3	4	2	7	2	1	1	1	2	4	5	2	2	1	2	5	3	1	2	2	2	2	2	2	1	1	1	1	1	1	1	1	1	1	1	1	1	1	1	1	1	1	1	1
1808	30	2	2	12	1	3	4	2	7	2	2	1	3	2	4	1	1	2	4	1	3	3	1	2	2	2	2	1	2	1	1	1	1	1	1	1	1	1	1	1	1	1	1	1	1	1	1	1	1
1809	30	2	2	5	1	4	2	1	7	1	2	2	5	2	1	1	3	2	1	1	5	1	1	1	1	2	2	3	3	1	1	3	3	3	3	1	3	1	1	1	4	3	3	1	1	4	1	1	1
1810	31	2	2	15	1	3	4	2	7	1	2	2	5	1	1	1	2	2	1	1	5	4	1	2	2	2	2	1	3	1	1	1	1	1	2	1	1	1	1	1	2	1	2	1	2	2	1	1	1
1811	31	1	2	11	1	3	2	2	7	2	1	1	3	2	4	2	3	2	3	1	4	2	1	2	1	2	2	2	2	1	1	1	1	1	1	1	1	1	1	1	1	1	1	1	1	1	1	1	1
1812	31	2	2	4	1	4	6	2	7	2	1	1	3	2	2	1	3	2	2	1	5	2	2	2	2	2	2	3	3	1	1	3	3	3	3	1	1	1	1	1	3	1	3	1	1	2	1	1	1
1813	31	2	2	1	1	4	3	2	7	2	1	1	4	2	2	2	2	2	2	1	3	2	1	2	2	2	2	2	3	1	1	2	1	2	2	1	2	2	1	2	3	1	5	2	1	2	1	1	1
1814	31	2	2	6	1	4	3	1	7	2	1	1	3	2	2	1	2	2	3	1	5	2	2	2	2	2	2	1	2	1	1	1	1	1	1	1	1	1	1	1	1	1	1	1	1	1	1	1	1
1815	31	2	1	4	1	4	5	2	7	2	1	1	3	2	2	1	2	2	2	1	3	2	1	2	1	2	2	2	3	1	1	2	2	2	1	2	2	2	1	1	2	1	2	1	1	2	1	1	1
1816	31	1	1	11	1	4	6	2	7	2	1	1	5	2	3	2	3	4	2	1	5	2	1	2	2	2	2	2	2	1	1	3	1	1	1	1	1	1	1	1	1	1	1	1	1	1	1	1	1
1817	31	2	2	11	2	3	4	1	7	2	1	2	1	2	2	1	1	2	2	1	3	2	1	2	2	2	2	3	3	1	1	2	1	1	1	1	1	1	2	1	2	1	1	1	1	1	1	1	1
1818	31	2	1	11	1	2	4	2	7	2	1	1	3	1	2	1	1	2	2	1	5	3	1	2	2	2	2	1	2	1	1	2	2	1	1	1	2	1	1	1	2	1	1	1	1	2	1	1	1
1819	31	1	2	11	1	3	6	1	7	2	1	1	1	1	4	2	3	2	2	1	5	2	1	2	2	2	2	1	2	1	1	1	1	1	1	1	1	1	1	1	2	1	2	1	1	3	1	1	1
1820	31	2	2	6	1	2	4	1	7	2	1	1	1	2	3	1	2	2	2	1	5	2	1	2	2	2	2	1	2	1	1	1	1	1	1	1	1	1	1	1	2	1	2	1	1	1	1	1	1
1821	31	2	2	2	1	4	4	2	7	2	2	1	3	2	2	1	1	2	2	1	5	2	1	2	2	2	2	1	3	1	1	3	3	1	1	2	3	2	1	1	1	1	2	1	1	1	1	1	1
1822	31	2	2	15	1	3	6	2	7	2	1	1	1	1	2	5	1	2	2	1	5	1	1	2	2	2	2	2	3	1	1	1	2	2	1	1	1	1	1	1	2	2	2	1	2	2	1	1	1
1823	31	2	2	13	1	3	4	1	7	2	1	1	1	2	2	1	1	2	1	1	4	2	1	2	2	2	2	3	3	1	2	2	1	1	1	1	1	1	1	1	1	1	1	1	1	1	1	1	1
1824	31	2	2	9	1	4	3	2	7	2	1	1	3	2	3	2	3	2	4	1	5	2	1	2	2	2	2	2	3	1	1	2	1	1	1	1	1	1	1	1	1	1	1	1	2	2	1	1	1
1825	31	2	2	3	1	4	5	2	7	2	1	1	3	2	1	1	3	2	3	1	3	2	2	2	2	2	2	2	2	1	1	1	1	1	1	1	1	1	1	1	2	1	2	1	1	1	1	1	1
1826	31	2	2	4	1	3	6	1	7	2	1	1	3	2	3	5	2	1	1	1	2	2	1	1	2	2	1	3	3	1	1	3	4	3	4	2	4	4	2	4	4	1	5	2	2	4	3	1	1
1827	31	2	2	5	1	3	6	1	7	2	1	1	3	2	3	2	3	2	1	1	3	1	3	2	1	2	2	1	2	1	1	3	2	1	1	1	1	1	1	1	1	1	1	1	1	1	1	1	1
1828	31	2	2	15	1	4	6	2	7	1	2	2	5	1	4	1	3	2	1	1	3	2	1	2	2	2	2	2	2	1	1	1	1	1	1	1	1	1	1	1	1	1	1	1	1	1	1	1	1
1829	31	2	1	2	1	3	6	2	7	2	1	1	3	2	4	5	2	1	1	2	3	3	1	2	2	2	2	3	3	1	2	2	1	1	1	1	1	1	1	1	2	1	1	1	1	1	1	1	1
1830	31	2	2	3	1	4	3	1	7	2	1	1	2	2	3	1	2	2	3	1	5	3	1	2	2	2	2	2	3	1	1	3	1	1	1	1	1	1	1	1	3	1	3	1	1	2	1	1	1
1831	31	2	2	9	1	4	2	2	7	2	2	2	5	1	1	1	3	2	2	1	5	2	1	2	1	2	2	1	2	1	1	3	2	2	1	2	1	1	1	1	3	1	1	1	1	2	1	1	1
1832	31	2	2	12	2	1	6	2	7	2	1	1	1	1	4	5	1	1	1	1	4	3	1	2	2	2	2	2	3	1	1	2	1	1	2	1	1	1	1	1	1	1	2	1	2	1	1	1	1
1833	32	1	1	4	1	4	5	1	7	2	1	1	1	1	4	1	3	2	2	1	5	2	2	2	1	2	2	3	3	2	2	3	2	1	1	2	1	1	1	1	1	1	1	1	1	1	1	1	1
1834	32	2	1	5	1	4	3	2	7	2	2	2	5	2	2	1	2	2	1	1	4	2	1	2	2	2	2	3	2	1	2	2	4	4	4	2	3	3	4	1	4	3	3	4	2	4	1	1	2
1835	32	2	1	9	1	4	3	2	7	2	2	2	5	2	2	1	2	3	2	1	5	3	1	2	2	1	2	1	3	1	1	3	2	3	3	2	4	2	1	1	4	2	4	2	1	4	1	1	1
1836	32	2	2	3	1	4	4	2	7	2	1	1	3	2	2	2	3	2	3	1	5	3	1	2	2	2	2	3	3	1	2	2	4	3	3	1	3	3	2	3	4	1	3	1	1	4	1	1	1
1837	32	2	2	3	1	4	5	2	7	2	1	1	3	2	2	1	3	2	2	1	3	2	1	2	2	2	2	1	2	1	1	3	1	2	1	1	1	1	1	1	2	2	2	1	1	1	1	1	1
1838	32	2	2	1	1	4	5	1	7	1	2	2	5	2	2	1	3	2	2	1	5	2	2	2	2	2	2	1	1	1	1	2	2	1	1	1	1	1	1	1	2	2	2	2	1	2	1	1	1
1839	32	2	2	3	1	4	3	2	7	2	1	1	3	2	2	1	3	2	2	1	5	2	1	2	2	2	2	2	3	1	1	3	4	3	3	2	1	2	2	2	4	1	4	2	1	1	1	1	1
1840	32	2	2	3	1	2	4	2	7	2	1	1	5	1	4	1	1	1	1	1	1	3	1	2	2	2	2	2	2	1	1	2	1	2	1	2	2	1	1	1	3	2	2	2	1	2	1	1	1
1841	32	2	2	5	1	4	3	2	7	1	2	2	5	2	3	1	3	2	1	1	5	1	1	1	2	1	1	3	3	1	1	3	2	1	2	1	1	1	1	1	2	2	2	1	1	2	1	1	1
1842	32	2	2	2	1	3	4	1	7	2	1	1	1	1	1	5	2	2	6	1	5	2	1	2	2	2	2	3	3	1	1	1	1	2	1	1	1	1	1	1	2	1	1	1	1	1	1	1	1
1843	32	2	2	2	1	2	4	2	7	2	1	1	3	1	1	1	2	1	1	2	5	2	2	2	2	2	2	2	2	1	1	2	1	1	1	1	1	1	1	1	1	1	1	1	1	1	1	1	1
1844	32	2	2	8	1	3	3	1	7	1	2	2	5	2	1	1	1	2	3	1	4	2	1	2	2	2	2	2	2	1	1	2	1	1	1	2	1	1	1	1	2	2	2	1	1	2	1	1	1
1845	32	2	2	15	2	1	6	2	7	2	1	2	1	2	4	5	1	1	2	1	5	2	1	2	2	2	2	2	3	1	1	1	2	3	1	1	1	2	1	1	2	1	1	1	1	2	1	1	1
1846	32	2	1	2	1	3	4	2	7	2	1	1	3	1	2	1	2	2	1	1	5	3	1	2	2	2	2	2	2	1	2	3	1	1	1	1	1	1	1	1	1	1	1	1	1	1	1	1	1
1847	32	2	2	4	1	5	2	1	7	2	1	1	3	2	1	2	3	2	2	1	5	1	2	1	1	2	2	2	3	1	1	3	4	1	2	3	5	2	1	2	5	1	4	3	1	5	1	2	1
1848	33	2	2	4	1	2	6	1	7	2	2	2	1	1	4	5	2	2	2	1	5	3	1	2	2	2	2	1	2	1	1	1	2	1	1	2	1	1	1	1	2	1	2	1	1	2	1	1	1
1849	33	1	1	7	1	5	3	2	7	2	2	1	3	2	1	1	2	3	2	1	4	2	3	2	2	2	1	2	3	1	2	1	3	3	3	3	3	3	3	3	3	3	3	3	3	3	3	3	3
1850	33	2	2	11	1	3	4	1	7	2	1	1	3	2	3	2	2	2	1	1	5	2	1	2	2	2	2	1	1	1	1	1	1	2	1	1	1	1	1	1	2	1	1	1	1	1	1	1	1
1851	33	2	1	2	1	4	3	1	7	2	1	2	3	2	2	1	3	2	2	1	4	2	2	2	2	2	2	2	1	1	1	1	3	2	1	1	1	1	1	1	2	1	1	1	1	1	1	1	1
1852	33	1	1	5	1	4	5	2	7	2	1	1	3	2	2	1	3	2	2	2	3	3	1	2	2	2	2	3	2	1	1	2	1	1	1	1	1	1	1	1	1	1	1	1	1	1	1	1	1
1853	33	1	1	11	1	3	2	1	7	2	2	2	5	2	3	5	3	3	2	1	5	1	2	2	2	2	2	3	3	1	1	3	1	2	1	1	1	1	1	1	1	1	1	1	1	1	1	1	1
1854	33	2	1	1	1	4	4	2	7	2	1	1	1	2	4	1	2	1	2	1	4	3	1	2	2	2	2	2	3	1	1	1	1	4	3	1	2	2	2	2	5	2	5	2	2	5	1	1	1
1855	33	2	2	8	1	3	4	2	7	2	1	1	1	2	2	1	2	2	2	1	4	3	1	2	1	1	2	3	2	1	1	3	1	3	2	1	1	1	1	1	1	1	1	1	1	1	1	1	1
1856	33	2	2	12	2	2	6	2	7	2	1	1	3	2	2	5	1	1	1	1	5	3	1	2	2	2	2	2	3	1	2	3	1	1	1	1	1	1	1	1	1	1	1	1	1	1	1	1	1
1857	33	2	1	12	1	4	4	2	7	2	1	1	2	1	4	1	1	2	1	1	5	2	2	2	2	2	2	1	1	1	1	1	1	1	1	1	1	1	1	1	1	1	1	1	1	1	1	1	1
1858	33	2	2	12	2	1	6	2	7	2	1	1	3	1	2	5	2	1	1	1	2	3	1	2	2	2	2	2	1	1	1	1	1	1	2	1	1	1	1	1	1	1	1	1	1	1	1	1	1
1859	33	1	1	12	1	3	1	1	7	2	1	1	1	2	4	2	3	2	1	2	5	2	1	1	1	1	1	2	3	1	1	3	1	3	2	1	1	1	1	2	2	2	4	1	1	2	3	1	1
1860	34	2	2	5	1	5	3	1	7	2	1	1	3	2	2	2	3	2	2	1	5	3	1	2	2	2	2	3	2	2	1	3	2	3	3	1	2	3	1	2	4	1	4	4	1	3	1	1	2
1861	34	2	1	3	1	3	5	2	7	2	1	1	3	2	4	5	2	1	2	1	4	2	1	1	1	2	2	3	3	1	1	2	1	1	1	1	5	1	1	1	2	1	2	1	1	2	1	1	1
1862	34	2	1	2	1	4	3	2	7	2	1	1	3	2	1	2	3	2	2	1	5	2	1	2	2	2	2	1	2	1	1	2	2	2	1	1	1	1	1	2	2	1	2	1	1	1	1	1	1
1863	34	2	2	2	1	5	3	1	7	2	1	1	2	2	2	1	1	2	2	1	4	3	1	2	2	2	2	1	3	1	1	3	1	1	1	1	1	1	1	1	1	1	1	1	1	1	1	1	1
1864	34	2	2	11	1	2	2	2	7	2	1	1	3	2	4	5	3	2	2	1	5	3	1	2	2	2	2	2	2	1	1	1	2	3	2	1	2	2	2	2	4	2	3	3	2	2	1	1	1
1865	34	2	1	2	1	3	2	2	7	2	1	1	3	1	1	5	2	1	2	1	5	3	1	2	2	2	2	3	3	1	1	3	2	3	3	2	1	2	1	1	4	3	4	1	1	2	1	1	1
1866	34	2	2	11	2	2	6	2	7	2	1	1	3	1	1	5	1	3	2	1	5	2	1	2	2	2	2	2	2	1	1	2	2	1	2	1	1	1	1	1	1	1	1	1	1	1	1	1	1
1867	35	2	2	1	1	2	6	1	7	3	1	2	1	2	2	5	2	1	1	1	5	2	2	1	1	2	2	2	1	1	1	1	1	1	1	1	1	1	1	1	1	1	1	1	1	1	1	1	1
1868	35	2	1	5	1	3	6	2	7	2	1	2	2	2	1	1	2	2	2	1	5	1	2	2	2	2	2	2	3	1	2	3	1	1	1	1	1	1	1	1	1	1	1	1	1	1	1	1	1
1869	36	2	2	5	1	5	3	1	7	2	1	2	1	2	2	2	3	2	2	1	4	1	1	2	1	1	2	3	3	1	1	3	3	2	2	2	2	2	2	2	3	3	3	2	2	3	1	1	1
1870	36	2	1	3	1	3	1	2	7	2	1	1	1	2	2	1	3	3	3	1	4	2	1	2	2	2	2	1	2	1	1	1	1	1	1	2	4	3	1	3	5	3	2	1	1	2	1	1	1
1871	36	2	1	8	1	5	2	1	7	2	1	1	1	2	1	1	3	2	2	1	5	1	2	2	1	1	2	5	3	2	1	3	4	3	3	3	3	3	3	3	5	3	5	3	1	4	3	1	1
1872	37	2	1	6	1	2	6	2	7	2	1	1	1	1	1	5	2	2	2	1	5	2	1	2	2	2	2	1	2	2	1	3	1	1	1	1	1	1	2	2	2	1	1	1	1	1	1	1	1
1873	37	2	1	3	1	4	3	1	7	2	1	2	3	2	2	1	3	2	2	1	5	1	1	2	2	1	2	3	3	1	1	3	2	4	3	1	1	4	3	2	5	2	5	2	2	3	1	2	2
1874	37	1	1	4	1	4	3	1	7	2	1	2	3	2	2	2	3	2	2	1	5	2	1	1	1	1	2	3	3	1	3	3	5	5	5	3	4	4	3	4	5	4	5	4	4	5	3	4	4
1875	37	2	2	11	1	4	6	2	7	2	1	2	1	2	4	5	3	2	1	1	5	2	1	2	2	2	2	2	2	1	1	3	1	2	2	1	2	2	1	2	2	1	2	1	1	1	2	1	1
1876	37	2	1	8	1	4	1	1	7	2	1	1	3	2	3	5	2	2	2	1	4	2	1	2	2	2	2	3	3	2	3	3	2	4	2	2	4	3	3	1	5	3	5	3	2	5	1	1	2
1877	37	2	2	15	1	2	5	2	7	2	1	1	1	1	1	5	2	1	1	1	3	3	1	2	2	2	2	2	2	1	1	2	1	1	1	1	1	1	1	1	2	1	1	1	1	1	1	1	1
1878	37	2	2	12	2	2	6	2	7	2	1	1	1	2	4	5	1	1	2	2	5	2	2	2	2	2	2	2	2	1	1	1	1	1	1	1	1	1	1	1	1	1	1	1	1	1	1	1	1
1879	37	2	2	12	2	2	5	2	7	2	1	2	3	1	4	5	1	1	1	1	5	2	1	2	2	2	2	2	3	1	2	3	2	2	2	1	1	1	1	1	1	1	2	1	1	1	1	1	1
1880	38	2	2	6	1	2	4	2	7	2	1	1	1	2	4	1	2	2	3	1	4	2	1	2	2	2	2	1	3	1	1	3	5	3	2	3	3	2	1	2	3	1	2	1	1	3	1	1	2
1881	38	1	2	11	2	2	5	1	7	3	1	1	1	2	2	1	1	2	2	2	5	3	1	2	2	2	2	3	2	1	1	1	1	1	1	1	1	1	1	1	1	1	1	1	1	1	1	1	1
1882	38	2	2	15	2	1	6	2	7	2	1	1	1	1	2	5	1	1	1	1	4	2	1	2	2	2	2	2	2	1	1	2	2	1	1	2	1	1	1	1	1	1	1	1	1	1	1	1	1
1883	38	2	1	6	1	4	6	1	7	2	1	1	3	2	2	5	1	2	1	2	5	2	1	2	2	2	2	2	3	1	1	2	1	1	1	1	1	1	1	1	1	1	1	1	1	1	1	1	1
1884	39	2	1	4	1	5	3	2	7	2	2	2	5	2	2	1	3	2	3	1	5	2	1	2	2	2	2	3	3	1	1	3	4	2	1	2	1	1	1	2	3	1	4	2	1	3	1	1	1
1885	39	2	1	15	2	2	5	2	7	2	1	1	1	2	4	5	1	1	2	1	5	2	1	2	2	2	2	4	3	1	1	2	2	2	1	1	2	1	1	1	1	1	1	1	1	1	1	1	1
1886	39	2	2	15	1	2	6	2	7	2	2	1	1	1	2	5	1	8	1	1	5	2	1	2	2	2	1	2	1	1	1	2	1	1	1	1	1	1	1	1	1	1	1	1	1	1	1	1	1
1887	39	2	2	14	1	3	4	2	7	2	1	1	1	1	1	1	2	2	2	1	5	2	2	2	2	2	2	1	2	1	1	1	2	1	1	2	1	1	1	1	1	1	1	1	1	1	1	1	1
1888	40	2	1	3	1	4	6	1	7	2	1	1	1	2	4	1	2	1	2	1	4	2	1	2	2	2	2	2	2	1	1	2	3	3	2	4	2	2	1	2	4	2	5	3	1	4	1	1	1
1889	41	2	2	15	2	2	4	2	7	2	2	1	1	2	2	5	1	2	2	1	4	2	2	2	2	2	2	4	2	2	2	3	1	2	1	1	2	1	1	1	2	1	2	1	1	2	1	1	1
1890	41	2	2	15	2	2	4	2	7	2	1	2	1	2	2	1	1	2	1	1	3	1	1	2	2	2	2	2	1	1	1	1	1	1	1	1	1	1	1	1	2	1	1	1	1	1	1	1	1
1891	44	2	2	11	1	2	6	2	7	2	1	1	2	2	1	5	2	2	2	2	5	3	1	2	2	2	2	3	3	1	1	3	2	1	1	1	2	1	1	1	2	1	1	1	1	1	1	1	1
1892	45	2	2	14	1	3	4	2	7	2	1	1	1	1	1	2	3	3	3	1	4	3	1	2	2	2	2	2	2	1	1	2	1	1	1	1	2	1	1	1	1	1	1	1	1	2	1	1	1
1893	45	2	2	15	1	3	3	1	7	2	1	2	3	1	2	1	3	2	2	1	5	1	2	2	1	1	2	5	3	1	2	3	1	1	1	1	1	1	1	1	1	1	1	1	1	1	1	1	1
1894	46	1	2	11	1	3	2	1	7	1	2	1	5	1	1	1	3	3	3	1	5	2	1	2	2	2	2	1	3	1	1	2	2	1	2	1	1	1	1	1	1	1	1	2	1	1	1	1	1
1895	46	2	2	14	1	2	6	2	7	2	2	1	5	2	4	1	2	2	1	1	5	2	1	2	2	2	2	1	1	1	1	2	2	2	2	2	2	2	2	2	2	2	2	2	2	2	2	2	2
1896	46	1	2	4	1	3	5	1	7	2	2	1	5	1	2	2	2	2	2	1	4	2	1	2	2	2	2	1	2	1	1	1	1	1	1	1	1	1	1	1	2	3	1	1	1	2	1	1	1
1897	46	2	2	13	2	2	4	1	7	2	2	1	1	1	4	1	1	1	1	1	5	2	1	2	2	2	2	1	1	1	1	1	2	1	1	2	2	2	1	1	2	2	3	1	1	2	1	1	1
1898	46	2	2	15	2	2	6	2	7	2	1	2	1	1	4	5	1	1	1	1	4	2	1	2	2	2	2	1	3	1	1	2	1	1	1	1	1	1	1	1	2	1	2	1	1	1	1	1	1
1899	46	2	2	15	2	2	6	2	7	2	1	2	1	2	4	5	1	1	1	1	4	2	1	2	2	2	2	1	3	1	1	2	1	1	1	1	1	1	1	1	2	1	2	1	1	1	1	1	1
1900	47	2	2	13	1	3	2	1	7	2	2	1	2	1	1	5	1	1	1	1	5	1	2	2	2	2	2	1	1	1	1	1	2	2	1	1	2	1	1	1	3	2	2	2	2	2	1	1	1
1901	47	2	2	15	2	1	6	2	7	2	2	1	5	1	1	5	1	1	1	1	3	1	1	2	2	2	2	1	3	1	1	2	2	2	1	2	2	2	2	1	2	2	2	1	2	1	1	1	1
1902	48	2	2	5	1	2	6	2	7	2	2	1	5	2	2	5	1	2	1	1	4	2	1	2	2	2	2	1	3	1	1	3	1	1	1	1	1	1	1	1	1	1	1	1	1	1	1	1	1
1903	49	1	2	2	1	3	6	2	7	2	2	1	1	1	3	5	2	2	2	1	5	2	1	1	2	1	2	2	3	2	1	3	1	2	1	1	1	1	1	1	2	1	1	1	1	3	1	1	1
1904	50	2	2	4	1	4	2	1	7	2	2	1	5	1	1	4	3	3	4	1	4	2	3	2	1	2	2	3	3	1	1	3	2	4	3	2	1	1	1	1	5	1	4	1	1	4	1	1	1
1905	24	2	1	11	1	4	4	1	8	2	1	1	2	2	1	1	1	2	2	1	3	3	1	2	1	2	2	2	2	1	1	2	3	3	3	2	3	2	2	1	3	3	3	1	3	3	1	1	1
1906	24	1	1	1	1	3	6	2	8	1	2	2	5	2	2	5	1	1	6	1	5	1	2	2	2	2	2	2	3	1	1	3	1	1	1	1	1	1	1	1	1	1	1	1	1	1	1	1	1
1907	25	2	1	4	1	3	4	1	8	2	1	1	4	1	2	1	2	2	2	1	3	2	1	2	2	2	2	1	3	1	1	2	1	2	2	1	1	1	1	1	2	2	2	1	1	1	1	1	2
1908	25	2	2	10	2	1	6	1	8	1	2	2	5	1	4	5	2	1	1	2	1	4	1	2	2	2	2	3	2	1	1	1	1	1	1	1	1	1	1	1	1	1	1	1	1	1	1	1	1
1909	26	2	1	1	1	2	4	2	8	1	2	2	5	2	1	1	2	2	1	1	5	2	1	2	2	2	2	2	3	1	1	2	3	3	1	2	1	2	2	2	3	2	3	1	1	2	1	1	1
1910	26	2	2	14	2	2	4	1	8	1	2	2	5	2	2	1	1	1	1	1	5	2	1	2	1	1	2	2	3	1	1	1	1	3	1	1	4	1	1	1	3	3	2	3	1	3	1	1	1
1911	26	1	1	2	1	4	5	1	8	2	1	1	1	2	3	2	2	2	2	1	5	1	3	2	2	2	2	1	2	1	1	2	1	1	1	2	2	1	1	1	2	1	1	1	1	2	1	1	1
1912	26	2	1	15	2	3	4	2	8	2	1	1	1	2	4	1	1	1	2	1	5	2	1	2	2	2	2	3	1	1	1	2	1	1	1	1	1	1	1	1	1	1	1	1	1	1	1	1	1
1913	26	1	1	14	1	4	2	2	8	1	2	2	5	1	1	5	3	2	1	1	5	2	1	2	2	2	2	1	2	1	1	3	1	4	4	1	4	1	1	2	4	4	3	1	1	3	1	1	1
1914	26	2	1	11	2	3	4	2	8	2	1	1	3	2	2	1	1	2	2	1	5	2	1	2	2	2	2	4	3	1	2	1	1	3	1	1	2	3	1	3	5	3	4	2	2	3	2	1	2
1915	26	2	1	12	2	4	4	2	8	1	2	2	5	2	2	1	1	1	1	1	1	2	1	2	2	2	2	2	3	1	2	2	1	1	1	1	1	1	1	1	3	1	2	1	2	1	1	1	1
1916	27	2	1	4	1	4	4	2	8	1	2	2	5	2	1	1	2	2	1	1	4	2	1	2	2	2	2	3	3	2	2	3	4	5	5	3	2	1	1	2	4	3	4	3	2	4	3	5	4
1917	27	1	1	14	1	4	3	1	8	1	2	2	5	2	2	1	2	2	2	1	5	2	2	2	2	1	2	3	3	1	1	3	1	1	1	1	1	1	1	1	1	1	1	1	1	1	1	1	1
1918	27	2	2	4	1	3	4	2	8	2	1	1	3	2	2	1	1	1	2	1	3	3	1	2	2	2	2	2	3	1	2	2	1	4	2	3	1	2	3	1	5	1	4	1	3	4	1	1	1
1919	27	2	1	4	2	3	4	1	8	2	1	1	3	1	2	1	2	2	1	1	3	3	1	2	2	2	2	1	2	1	1	2	1	1	1	1	1	1	1	1	1	1	1	1	1	1	1	1	1
1920	27	2	1	8	2	4	6	1	8	2	2	2	5	1	3	5	2	2	3	1	5	3	2	1	1	2	2	3	3	1	2	2	1	1	1	1	1	1	1	1	1	1	1	1	1	1	1	1	1
1921	27	2	2	15	2	2	2	1	8	1	2	2	5	2	1	5	1	1	1	1	3	1	1	2	2	2	2	3	3	1	1	1	1	1	1	1	1	1	1	1	1	1	1	1	1	1	1	1	1
1922	27	2	1	4	1	2	4	2	8	2	1	1	3	2	3	1	2	2	2	2	5	3	1	2	2	2	2	1	2	1	1	3	2	1	2	1	1	1	1	1	4	2	2	1	1	2	1	1	1
1923	27	2	1	8	1	4	3	1	8	1	2	2	5	2	1	1	1	2	4	1	4	3	1	2	1	2	2	2	2	1	2	2	1	1	1	1	1	1	1	1	1	1	1	1	1	1	1	1	1
1924	27	2	2	12	1	4	4	2	8	1	2	2	5	2	4	1	3	3	2	1	5	2	2	2	2	2	2	2	3	1	1	3	1	1	1	1	1	1	1	1	1	1	1	1	1	1	1	1	1
1925	27	1	1	12	1	3	5	2	8	2	2	2	5	2	4	1	1	1	1	1	1	1	2	2	1	2	2	3	1	1	2	2	1	1	1	1	1	1	1	1	1	1	1	1	2	3	3	3	4
1926	27	2	2	5	1	4	4	2	8	2	1	1	3	2	2	1	2	2	3	1	5	2	1	2	2	2	2	2	3	1	1	1	1	1	1	1	1	1	1	1	1	1	1	1	1	1	1	1	1
1927	28	2	1	1	1	4	4	2	8	2	2	2	5	2	1	1	2	1	1	1	4	2	1	2	2	2	2	2	3	1	2	2	1	1	2	1	2	1	1	1	2	1	1	1	2	1	1	1	1
1928	28	1	1	11	1	2	3	2	8	2	1	1	1	2	2	5	2	2	2	1	5	3	1	2	2	2	2	2	3	1	1	1	1	1	1	1	1	1	1	1	2	1	1	1	1	1	1	1	1
1929	28	2	2	6	1	4	6	2	8	2	1	1	3	1	4	5	1	2	2	1	5	3	1	2	2	2	1	1	3	1	1	1	1	1	1	1	1	1	1	1	1	1	1	1	1	1	1	1	1
1930	28	2	1	2	1	4	6	2	8	2	1	1	3	2	2	1	2	2	3	1	5	3	1	2	2	2	2	2	2	1	1	1	2	2	2	1	1	1	1	1	3	1	2	2	1	1	1	1	1
1931	28	2	1	8	1	4	5	2	8	2	1	1	3	1	2	1	2	3	2	1	4	1	1	2	2	2	2	2	2	1	2	2	1	1	1	1	1	2	2	1	2	2	2	2	2	2	1	1	2
1932	29	2	2	4	1	3	4	2	8	2	1	2	3	2	2	5	2	2	2	1	3	2	1	2	1	2	2	1	1	1	1	1	1	1	1	1	1	1	1	2	3	1	4	1	1	2	1	1	1
1933	29	2	1	1	1	3	4	2	8	1	2	1	5	2	4	5	2	1	1	1	3	2	1	2	2	2	2	1	3	1	1	3	2	1	1	1	1	1	1	1	2	1	2	1	1	1	1	1	1
1934	29	2	2	3	1	3	3	1	8	2	1	1	3	2	4	1	3	2	3	1	5	3	1	1	1	1	2	2	3	1	1	3	2	2	1	2	1	1	1	1	2	1	2	1	1	2	2	1	1
1935	29	2	1	14	1	3	4	1	8	2	1	1	3	2	2	1	2	1	2	1	5	4	1	1	1	1	2	2	2	1	2	2	1	2	1	3	3	3	1	3	3	1	3	1	1	3	3	1	2
1936	29	2	1	13	1	3	4	2	8	2	1	1	1	2	4	1	3	2	3	1	3	4	1	2	2	2	2	3	3	2	1	2	3	3	3	2	1	4	2	3	5	3	4	5	1	3	1	1	1
1937	29	2	1	9	1	4	4	1	8	2	1	2	3	2	4	1	1	6	4	1	5	3	1	1	1	2	1	1	1	1	1	2	1	5	1	1	3	1	1	1	5	1	5	1	1	5	1	1	1
1938	29	2	2	1	2	4	4	1	8	2	1	1	3	2	2	2	2	4	2	1	3	2	1	2	1	2	1	2	3	2	2	1	3	2	1	1	1	1	1	1	2	1	1	1	1	1	1	1	1
1939	29	2	2	11	2	2	4	2	8	2	1	1	1	2	2	1	1	2	2	1	4	3	1	2	2	2	2	2	2	1	1	2	1	1	1	1	1	1	1	1	1	1	2	1	1	1	1	1	1
1940	29	2	1	3	1	4	4	2	8	2	1	1	3	1	4	1	2	2	2	1	5	1	1	2	1	2	2	2	3	1	1	2	2	2	1	1	1	1	1	1	1	1	1	1	1	1	1	1	1
1941	29	2	2	9	1	4	6	2	8	2	1	1	1	2	2	5	2	2	2	1	5	3	1	2	2	2	2	2	3	1	1	2	2	2	2	2	1	2	1	1	3	1	2	1	1	2	1	1	1
1942	29	2	2	4	1	4	1	2	8	2	1	1	3	2	2	1	2	2	3	1	5	2	1	2	2	2	2	2	3	1	2	2	2	1	1	1	1	1	1	1	2	1	2	1	1	2	1	1	1
1943	29	2	1	14	1	2	3	2	8	1	2	2	5	2	3	1	2	2	1	1	5	2	2	2	2	2	1	1	2	1	1	2	1	1	2	1	1	1	1	1	3	1	3	1	1	3	1	1	1
1944	29	2	2	4	1	3	4	1	8	2	2	2	5	2	2	1	2	2	1	1	4	2	1	2	2	2	2	1	1	1	1	1	1	1	1	1	1	1	1	1	1	1	1	1	1	1	1	1	1
1945	29	1	2	14	2	2	6	2	8	2	1	2	2	2	2	1	2	2	1	1	5	4	1	2	2	1	2	2	3	1	1	1	1	1	1	1	1	1	1	1	2	2	1	1	1	2	1	1	1
1946	29	2	1	7	1	4	4	2	8	1	2	2	5	2	2	1	2	2	3	1	4	3	1	2	2	2	2	1	2	1	1	1	2	2	1	1	1	1	1	1	2	2	1	1	1	1	1	1	1
1947	29	2	2	12	1	3	4	2	8	2	1	2	3	2	4	1	1	2	1	1	3	4	1	2	2	2	2	3	3	1	1	3	3	2	2	2	1	1	1	1	3	1	2	1	1	2	1	1	1
1948	30	2	2	13	1	3	4	2	8	3	1	1	3	2	3	1	1	1	1	2	5	1	1	2	2	2	2	2	2	1	1	3	1	1	1	1	1	1	1	1	1	1	2	1	1	1	1	1	1
1949	30	2	1	9	1	3	4	1	8	2	1	1	3	2	2	1	1	2	3	1	5	3	1	2	2	2	2	2	3	1	3	2	3	4	3	2	3	1	1	3	5	3	3	3	2	3	1	3	1
1950	30	2	2	3	1	4	5	1	8	1	2	2	5	2	4	1	3	2	2	1	4	3	1	2	2	2	2	1	2	1	1	3	3	3	4	3	3	3	3	2	4	3	5	3	2	4	4	2	2
1951	30	1	2	11	1	3	6	1	8	1	2	2	5	2	2	5	3	2	1	1	5	2	1	2	2	2	2	3	2	1	1	3	3	1	1	1	1	1	1	1	2	1	1	1	1	1	1	1	1
1952	30	2	1	3	2	2	6	2	8	2	2	2	5	2	4	5	2	2	1	1	3	2	1	2	2	2	2	2	3	1	1	1	2	2	2	1	1	1	1	1	1	1	1	1	1	1	1	1	1
1953	30	1	2	11	1	2	6	2	8	2	1	2	2	2	2	2	3	2	1	1	1	2	1	2	2	2	2	3	2	1	1	2	1	1	1	1	1	1	1	1	1	1	1	1	1	1	1	1	1
1954	30	2	2	11	1	2	1	2	8	2	1	1	3	2	2	2	3	2	1	1	5	2	1	2	2	2	2	4	2	1	1	2	1	1	1	1	1	1	1	1	1	1	1	1	1	1	1	1	1
1955	30	2	1	4	1	4	4	2	8	1	2	2	5	2	4	1	3	2	2	1	5	2	1	2	2	2	2	1	3	1	2	3	1	1	1	1	1	1	1	1	1	1	1	1	1	2	1	1	1
1956	30	1	2	13	1	4	1	2	8	2	1	1	3	1	2	5	3	2	1	1	3	2	1	2	2	2	2	2	2	2	1	3	1	2	2	1	1	1	1	1	2	1	2	1	1	1	1	1	1
1957	30	1	1	11	1	2	5	2	8	2	1	1	2	2	3	5	3	3	2	1	5	4	1	2	2	2	2	2	3	2	2	3	3	4	2	3	2	3	1	2	3	2	2	1	1	3	1	1	1
1958	30	2	1	1	1	4	1	2	8	1	2	2	5	2	2	1	3	2	2	1	5	2	1	2	2	2	2	3	3	1	1	2	2	1	1	2	1	1	1	1	3	1	1	2	1	1	1	1	1
1959	30	2	2	5	1	4	4	2	8	2	1	1	3	2	2	1	3	2	2	1	3	2	1	2	2	2	2	4	2	1	1	1	1	1	1	1	1	1	1	1	1	1	1	1	1	1	1	1	1
1960	30	2	2	12	1	3	6	1	8	2	1	1	1	2	4	5	1	1	2	1	4	3	1	2	2	2	2	5	3	1	1	1	1	5	4	1	4	3	2	3	5	2	3	1	1	3	1	1	1
1961	30	2	2	14	1	1	6	2	8	2	1	2	1	2	3	5	2	2	1	1	5	1	2	2	2	2	2	3	3	1	2	3	2	2	2	1	1	2	2	2	2	2	2	1	2	2	1	1	2
1962	30	2	1	3	1	4	4	2	8	2	2	2	5	2	4	5	2	2	3	1	3	2	1	2	2	2	2	2	2	1	1	1	1	1	1	1	1	1	1	1	1	1	1	1	1	1	1	1	1
1963	30	2	2	2	1	4	4	2	8	2	2	2	5	2	2	1	2	2	2	1	5	2	1	2	2	2	2	2	3	1	1	3	2	3	3	2	2	1	1	2	4	2	4	3	3	3	2	1	2
1964	30	2	1	5	1	4	4	2	8	2	2	2	5	2	2	1	1	1	1	1	5	1	1	2	2	2	2	5	3	1	2	3	2	4	3	1	2	1	1	1	2	1	3	2	2	2	1	1	1
1965	30	2	2	2	1	4	4	2	8	2	1	1	3	2	3	1	2	2	1	1	5	2	1	2	2	2	2	1	3	1	1	2	1	1	1	1	1	1	1	1	1	1	1	1	1	1	1	1	1
1966	30	2	2	2	1	2	4	1	8	2	2	2	5	2	2	1	2	2	1	1	5	1	3	1	1	2	1	3	1	1	2	3	3	4	1	2	2	1	2	3	2	1	2	2	1	2	1	1	2
1967	30	2	2	3	1	4	4	1	8	2	1	1	3	2	4	1	1	2	2	1	4	2	1	2	2	2	2	2	3	1	2	3	1	1	1	1	1	1	1	1	1	1	1	1	1	1	1	1	1
1968	30	2	2	15	1	3	4	2	8	2	1	1	3	2	2	1	2	1	2	1	4	3	1	2	2	2	2	2	3	1	1	3	2	2	3	2	1	2	1	2	2	2	2	1	1	1	1	1	1
1969	30	2	2	5	1	4	3	2	8	2	2	2	5	2	3	5	2	2	2	1	4	2	1	2	2	2	2	1	3	1	1	3	1	1	1	1	1	1	1	1	1	1	1	1	1	1	1	1	1
1970	30	2	2	12	1	4	4	2	8	2	1	1	3	2	2	1	3	2	2	1	3	3	1	2	2	2	2	1	1	1	1	3	1	1	1	1	1	1	1	1	1	1	1	1	1	1	1	1	1
1971	30	1	2	12	1	3	2	2	8	2	1	1	1	2	4	5	1	2	1	1	5	2	2	2	2	2	2	2	1	1	1	1	1	1	1	1	1	1	1	1	1	1	1	1	1	1	1	1	1
1972	30	2	2	12	1	2	6	2	8	2	1	1	1	2	2	5	1	2	1	1	5	2	1	2	2	2	2	1	2	1	1	1	2	1	1	1	1	1	1	1	1	1	1	1	1	1	1	1	1
1973	30	2	1	3	1	4	4	1	8	2	1	1	3	2	1	1	3	2	3	1	5	3	1	2	2	2	2	1	3	1	1	2	1	2	2	1	2	2	2	1	2	1	2	1	1	2	1	1	1
1974	30	1	1	12	1	2	1	2	8	2	1	1	3	2	4	5	1	2	2	1	3	3	2	2	2	2	2	2	2	1	1	3	1	1	1	1	1	1	1	1	3	1	1	2	1	3	1	1	1
1975	31	2	1	8	1	4	2	1	8	2	1	1	3	2	1	1	3	2	4	1	5	1	1	2	1	2	2	2	3	1	1	3	2	3	2	1	3	1	2	1	4	1	3	1	1	2	1	1	1
1976	31	2	2	8	1	4	2	2	8	2	1	1	3	1	1	5	3	2	2	1	1	1	1	2	1	2	2	2	3	1	2	3	1	1	1	1	1	2	2	2	2	1	2	1	1	2	1	1	1
1977	31	2	1	4	1	4	1	2	8	1	2	2	5	2	3	5	3	2	1	2	4	2	1	2	2	2	2	1	3	1	2	3	3	4	3	2	4	3	4	3	4	4	4	2	1	4	1	1	1
1978	31	2	2	14	2	3	4	1	8	2	1	1	3	2	2	2	2	2	1	1	4	3	1	1	1	1	1	3	3	1	2	3	3	4	3	3	3	3	3	3	3	3	3	3	3	3	2	2	2
1979	31	2	1	6	1	4	5	2	8	2	1	1	3	2	2	1	3	2	3	1	4	2	1	2	2	2	2	1	3	1	1	3	2	1	1	1	1	1	1	1	1	1	1	1	1	1	1	1	1
1980	31	2	2	3	1	3	4	2	8	2	1	1	3	2	2	1	2	2	1	1	5	2	1	2	1	2	2	3	3	1	1	3	2	2	1	1	3	2	2	3	4	2	4	2	1	1	1	1	1
1981	31	2	2	6	1	3	4	1	8	2	1	1	3	2	2	1	3	2	2	1	4	2	1	2	2	2	2	1	3	1	1	3	3	2	3	2	1	1	1	2	5	1	5	1	1	2	1	1	1
1982	31	1	1	11	1	3	1	2	8	3	1	1	1	2	4	2	3	3	5	2	5	2	1	2	2	2	2	2	2	1	1	1	1	1	1	1	1	1	1	1	1	1	1	1	1	1	1	1	1
1983	31	2	2	5	1	4	4	1	8	2	1	1	3	2	2	1	2	1	1	1	4	2	1	2	2	2	2	1	3	1	1	3	2	3	1	1	1	1	1	1	2	1	2	2	1	2	1	1	1
1984	31	2	2	3	1	4	3	1	8	1	2	2	5	1	2	1	3	2	2	1	4	1	1	2	2	2	2	2	3	1	1	3	1	2	2	1	3	1	1	1	2	1	2	2	1	2	1	1	1
1985	31	1	1	11	1	2	3	2	8	2	1	1	3	2	2	1	3	2	2	1	5	2	1	2	2	2	2	2	3	2	2	3	1	1	2	1	2	1	1	1	2	2	2	1	1	1	1	1	1
1986	31	2	1	6	1	2	4	2	8	2	2	1	1	2	2	1	2	2	2	1	5	3	1	2	2	2	2	3	3	1	1	3	2	1	1	1	2	1	1	1	1	1	1	1	1	1	1	1	1
1987	31	2	2	5	1	3	4	2	8	2	1	2	3	2	4	1	2	2	2	1	5	2	1	2	2	2	2	2	2	1	1	3	2	3	1	1	5	2	2	2	2	1	2	1	1	1	1	1	1
1988	31	2	2	5	1	3	3	1	8	1	2	2	5	2	2	5	2	2	1	1	5	3	3	2	2	2	2	2	3	1	1	3	3	3	3	3	4	1	1	1	5	2	3	2	3	5	1	1	1
1989	31	2	2	11	2	4	4	2	8	2	1	2	3	1	2	2	1	2	2	1	5	3	1	2	2	2	2	2	2	1	1	2	1	1	1	1	1	1	1	1	1	1	1	1	1	1	1	1	1
1990	31	2	2	5	1	2	4	2	8	2	1	1	3	2	2	1	1	1	2	1	5	2	1	2	2	2	2	1	3	1	1	3	2	1	1	1	1	1	1	1	1	1	1	2	1	2	1	1	1
1991	31	1	2	1	1	4	3	2	8	2	1	2	1	2	1	1	2	2	2	1	5	2	1	2	2	2	2	1	3	1	1	1	1	1	1	1	1	1	1	1	1	1	1	1	1	1	1	1	1
1992	31	2	2	3	2	3	4	1	8	2	1	1	3	1	3	5	2	1	1	2	4	2	1	2	2	2	2	3	2	1	2	2	1	1	1	1	1	1	1	1	1	1	1	1	1	1	1	1	1
1993	31	2	1	4	1	4	4	1	8	1	2	2	5	2	2	1	3	2	1	1	5	2	1	2	2	2	2	2	3	1	1	3	2	4	3	1	1	2	1	1	1	1	1	1	1	1	1	1	1
1994	31	2	1	2	1	3	4	1	8	2	1	1	3	1	2	1	2	2	3	1	4	1	3	2	2	2	2	1	2	1	1	3	1	2	1	1	2	1	1	1	2	1	1	1	1	1	1	1	1
1995	31	1	2	8	1	4	3	1	8	2	1	2	3	2	2	1	3	2	1	1	5	3	3	1	1	2	2	3	1	1	1	3	1	1	1	1	1	1	1	1	2	1	2	3	1	2	1	1	1
1996	31	2	1	7	1	3	5	2	8	2	1	1	3	2	2	1	3	2	2	1	3	3	1	2	2	2	2	2	2	1	2	2	3	1	1	1	1	2	1	1	2	1	2	1	1	1	1	1	1
1997	31	2	2	4	1	3	4	2	8	2	1	1	3	1	2	1	1	2	2	1	5	3	1	2	2	2	2	3	3	1	2	3	1	1	1	3	1	1	1	1	2	1	1	1	1	1	1	1	1
1998	31	2	2	2	1	4	6	2	8	2	1	1	3	2	2	1	2	2	2	1	5	3	2	2	2	2	2	1	2	1	2	3	2	3	2	1	3	2	2	2	4	3	3	2	1	2	1	1	1
1999	31	2	2	3	2	4	3	2	8	2	1	1	3	2	2	2	3	2	2	1	5	3	1	2	1	2	2	4	3	1	1	2	3	1	2	1	1	1	3	1	4	2	1	1	1	1	1	1	1
[truncated: 3,109 more rows]
[truncated: 73 more columns]
